# Supplementary material for: Differential cell adhesion implemented by Drosophila Toll corrects local distortions of the anterior-posterior compartment boundary
Source: Nat Commun. 2020 Dec 10;11:6320. doi: 10.1038/s41467-020-20118-y (PMC7729853; doi:10.1038/s41467-020-20118-y)
Supplement: Supplementary file 8 — Source Data [file 41467_2020_20118_MOESM8_ESM.xlsx]

## Sheet: Fig. 2c
Quantification of the boundary angle in control, Tl knock-down, and Tl mutant tissues as a readout for the sharpness of the AP boundaries
Statistics: Student's t-test (unpaired, two-sided)
Raw data			Statistics
Boundary_angle	Experiment		pair	p-value
149.658	Control		Control vs Tl RNAi #1	5.538e-07
148.411	Control		Control vs Tl RNAi #2	0.0003771
152.66	Control		Control vs Tl r3/r4	4.127e-12
143.03	Control
151.157	Control
151.342	Control
145.335	Control
146.351	Control
141.309	Control
139.516	Control
147.284	Control
146.583	Control
144.173	Control
147.723	Control
150.723	Control
139.755	Control
148.926	Control
154.134	Control
154.746	Control
148.805	Control
149.436	Control
147.746	Control
148.835	Control
145.097	Control
150.482	Control
148.872	Control
144.669	Control
151.657	Control
146.22	Control
146.22	Control
153.453	Control
148.03	Control
148.166	Control
149.073	Control
147.525	Control
141.565	Tl RNAi #1
150.641	Tl RNAi #1
141.495	Tl RNAi #1
149.481	Tl RNAi #1
143.968	Tl RNAi #1
138.157	Tl RNAi #1
132.969	Tl RNAi #1
129.032	Tl RNAi #1
137.647	Tl RNAi #1
140.17	Tl RNAi #1
142.935	Tl RNAi #1
152.392	Tl RNAi #1
143.867	Tl RNAi #1
139.659	Tl RNAi #1
138.883	Tl RNAi #1
140.172	Tl RNAi #1
139.743	Tl RNAi #1
135.972	Tl RNAi #1
137.56	Tl RNAi #1
143.233	Tl RNAi #1
142.919	Tl RNAi #1
137.907	Tl RNAi #1
146.879	Tl RNAi #1
141.533	Tl RNAi #1
139.144	Tl RNAi #1
144.151	Tl RNAi #1
136.357	Tl RNAi #1
150.138	Tl RNAi #1
139.093	Tl RNAi #1
144.553	Tl RNAi #2
137.698	Tl RNAi #2
137.702	Tl RNAi #2
141.225	Tl RNAi #2
137.418	Tl RNAi #2
151.112	Tl RNAi #2
146.823	Tl RNAi #2
131.681	Tl RNAi #2
143.926	Tl RNAi #2
146.61	Tl RNAi #2
126.122	Tl RNAi #2
135.252	Tl RNAi #2
140.205	Tl RNAi #2
144.789	Tl RNAi #2
145.842	Tl RNAi #2
139.098	Tl RNAi #2
138.113	Tl r3/r4
139.961	Tl r3/r4
132.305	Tl r3/r4
132.822	Tl r3/r4
139.505	Tl r3/r4
141.72	Tl r3/r4
137.82	Tl r3/r4
138.11	Tl r3/r4
139.43	Tl r3/r4
138.879	Tl r3/r4
132.715	Tl r3/r4
136.352	Tl r3/r4
136.348	Tl r3/r4
133.821	Tl r3/r4
132.183	Tl r3/r4

## Sheet: Fig. 2f
Cellular configuration-dependent dynamics of the boundary angle change for the pair of junctions that form the boundary angle (θ0) less than 100˚
Statistics: Student's t-test (unpaired, two-sided)
Plotted						Raw data
Experiment	Class	Diff_Angle_Mean	Diff_Angle_SEM	n		Angle	Diff_Angle	Experiment	Class
Control_AP	Acute	12.6033	2.5708	47		99.926	-1.713	Control_AP	Acute
Control_nonAP	Acute	5.08308	0.677096	415		98.213	12.513	Control_AP	Acute
Tl_RNAi_AP	Acute	6.27355	1.7692	78		91.941	17.923	Control_AP	Acute
						99.386	7.83	Control_AP	Acute
						84.207	46.332	Control_AP	Acute
Statistics						92.726	5.751	Control_AP	Acute
pair	p-value					98.477	-13.541	Control_AP	Acute
Control_AP vs Control_nonAP	0.0066					84.936	5.064	Control_AP	Acute
Control_nonAP vs Tl_RNAi_AP	0.5311					90	-18.435	Control_AP	Acute
Control_AP vs Tl_RNAi_AP	0.04555					71.565	27.715	Control_AP	Acute
						99.28	-1.685	Control_AP	Acute
						97.595	-3.196	Control_AP	Acute
						90.864	10.644	Control_AP	Acute
						95.793	19.767	Control_AP	Acute
						90	4.736	Control_AP	Acute
						94.736	-18.772	Control_AP	Acute
						75.964	16.679	Control_AP	Acute
						92.643	72.289	Control_AP	Acute
						95.599	-13.729	Control_AP	Acute
						81.87	15.329	Control_AP	Acute
						97.199	-3.782	Control_AP	Acute
						93.417	-1.242	Control_AP	Acute
						92.175	0.947	Control_AP	Acute
						93.122	37.792	Control_AP	Acute
						93.778	35.694	Control_AP	Acute
						90	18.435	Control_AP	Acute
						96.911	16.474	Control_AP	Acute
						91.414	7.037	Control_AP	Acute
						98.451	1.271	Control_AP	Acute
						99.722	15.556	Control_AP	Acute
						97.496	27.275	Control_AP	Acute
						96.911	4.399	Control_AP	Acute
						93.225	8.521	Control_AP	Acute
						98.631	-3.521	Control_AP	Acute
						95.11	1.045	Control_AP	Acute
						96.155	1.975	Control_AP	Acute
						98.13	17.406	Control_AP	Acute
						93.349	17.207	Control_AP	Acute
						96.888	16.311	Control_AP	Acute
						95.755	29.725	Control_AP	Acute
						70.23	26.865	Control_AP	Acute
						97.095	13.461	Control_AP	Acute
						95.44	34.59	Control_AP	Acute
						97.125	19.13	Control_AP	Acute
						92.663	15.095	Control_AP	Acute
						90.481	-1.266	Control_AP	Acute
						89.215	44.453	Control_AP	Acute
						72.897	-16.008	Control_nonAP	Acute
						56.889	14.141	Control_nonAP	Acute
						71.03	4.125	Control_nonAP	Acute
						75.155	18.931	Control_nonAP	Acute
						94.086	-23.963	Control_nonAP	Acute
						70.123	9.626	Control_nonAP	Acute
						79.749	11.256	Control_nonAP	Acute
						91.005	-11.756	Control_nonAP	Acute
						79.249	2.621	Control_nonAP	Acute
						81.87	12.216	Control_nonAP	Acute
						94.086	-4.086	Control_nonAP	Acute
						90	0.564	Control_nonAP	Acute
						90.564	6.146	Control_nonAP	Acute
						96.71	-2.624	Control_nonAP	Acute
						94.086	-4.086	Control_nonAP	Acute
						90	-5.711	Control_nonAP	Acute
						84.289	10.346	Control_nonAP	Acute
						94.635	-18.963	Control_nonAP	Acute
						75.672	-2.53	Control_nonAP	Acute
						73.142	-4.303	Control_nonAP	Acute
						96.911	12.482	Control_nonAP	Acute
						97.815	3.938	Control_nonAP	Acute
						92.49	-2.49	Control_nonAP	Acute
						90	-18.435	Control_nonAP	Acute
						71.565	21.425	Control_nonAP	Acute
						91.646	-5.08	Control_nonAP	Acute
						84.531	26.241	Control_nonAP	Acute
						84.207	-13.861	Control_nonAP	Acute
						70.346	3.709	Control_nonAP	Acute
						74.055	-2.49	Control_nonAP	Acute
						71.565	-4.232	Control_nonAP	Acute
						67.333	15.957	Control_nonAP	Acute
						83.29	-10.644	Control_nonAP	Acute
						72.646	-0.391	Control_nonAP	Acute
						74.745	0.906	Control_nonAP	Acute
						75.651	3.112	Control_nonAP	Acute
						78.763	11.718	Control_nonAP	Acute
						90.481	11.434	Control_nonAP	Acute
						99.7	-3.794	Control_nonAP	Acute
						95.906	6.159	Control_nonAP	Acute
						97.125	-14.355	Control_nonAP	Acute
						82.77	0.319	Control_nonAP	Acute
						83.089	1.61	Control_nonAP	Acute
						84.699	-4.674	Control_nonAP	Acute
						80.025	-2.418	Control_nonAP	Acute
						77.607	12.393	Control_nonAP	Acute
						90	-6.45	Control_nonAP	Acute
						83.55	12.79	Control_nonAP	Acute
						96.34	11.036	Control_nonAP	Acute
						97.125	1.201	Control_nonAP	Acute
						94.764	7.172	Control_nonAP	Acute
						99.593	25.322	Control_nonAP	Acute
						93.576	4.955	Control_nonAP	Acute
						98.531	8.168	Control_nonAP	Acute
						97.595	-3.781	Control_nonAP	Acute
						93.814	13.678	Control_nonAP	Acute
						96.34	12.88	Control_nonAP	Acute
						97.39	-7.6	Control_nonAP	Acute
						89.79	0.21	Control_nonAP	Acute
						90	0	Control_nonAP	Acute
						90	-0.719	Control_nonAP	Acute
						89.281	-12.005	Control_nonAP	Acute
						77.276	23.487	Control_nonAP	Acute
						76.759	29.94	Control_nonAP	Acute
						98.326	-10.257	Control_nonAP	Acute
						88.069	-4.258	Control_nonAP	Acute
						83.811	24.624	Control_nonAP	Acute
						91.956	0.127	Control_nonAP	Acute
						92.083	7.949	Control_nonAP	Acute
						93.945	-1.009	Control_nonAP	Acute
						92.936	-10.432	Control_nonAP	Acute
						82.504	9.286	Control_nonAP	Acute
						91.79	44.264	Control_nonAP	Acute
						86.934	13.048	Control_nonAP	Acute
						99.982	-22.511	Control_nonAP	Acute
						77.471	13.909	Control_nonAP	Acute
						91.38	-4.393	Control_nonAP	Acute
						86.987	7.587	Control_nonAP	Acute
						94.574	7.955	Control_nonAP	Acute
						93.18	-19.879	Control_nonAP	Acute
						73.301	15.078	Control_nonAP	Acute
						88.379	15.657	Control_nonAP	Acute
						81.87	8.76	Control_nonAP	Acute
						90.63	-5.394	Control_nonAP	Acute
						85.236	7.328	Control_nonAP	Acute
						92.564	-2.564	Control_nonAP	Acute
						90	0	Control_nonAP	Acute
						90	-4.764	Control_nonAP	Acute
						85.236	16.299	Control_nonAP	Acute
						95.906	8.13	Control_nonAP	Acute
						90	1.146	Control_nonAP	Acute
						91.146	-3.566	Control_nonAP	Acute
						87.58	-3.696	Control_nonAP	Acute
						83.884	2.54	Control_nonAP	Acute
						86.424	4.526	Control_nonAP	Acute
						90.95	-5.714	Control_nonAP	Acute
						85.236	9.163	Control_nonAP	Acute
						94.399	11.125	Control_nonAP	Acute
						80.079	21.972	Control_nonAP	Acute
						88.04	8.769	Control_nonAP	Acute
						96.809	28.183	Control_nonAP	Acute
						84.289	26.499	Control_nonAP	Acute
						95.711	-8.437	Control_nonAP	Acute
						87.274	14.821	Control_nonAP	Acute
						93.417	26.697	Control_nonAP	Acute
						99.462	-1.332	Control_nonAP	Acute
						98.13	-4.764	Control_nonAP	Acute
						93.366	-22.324	Control_nonAP	Acute
						71.042	-3.662	Control_nonAP	Acute
						67.38	50.517	Control_nonAP	Acute
						90	4.764	Control_nonAP	Acute
						94.764	-8.34	Control_nonAP	Acute
						86.424	11.706	Control_nonAP	Acute
						98.13	-12.216	Control_nonAP	Acute
						85.914	-8.68	Control_nonAP	Acute
						77.234	-5.669	Control_nonAP	Acute
						70.436	-7.001	Control_nonAP	Acute
						63.435	6.009	Control_nonAP	Acute
						69.444	-0.443	Control_nonAP	Acute
						69.001	18.638	Control_nonAP	Acute
						87.639	-8.733	Control_nonAP	Acute
						78.906	-11.124	Control_nonAP	Acute
						67.782	12.613	Control_nonAP	Acute
						80.395	-7.498	Control_nonAP	Acute
						72.897	-7.878	Control_nonAP	Acute
						65.019	-3.515	Control_nonAP	Acute
						61.504	-5.395	Control_nonAP	Acute
						56.109	-6.71	Control_nonAP	Acute
						49.399	23.673	Control_nonAP	Acute
						73.072	9.113	Control_nonAP	Acute
						82.185	-6.221	Control_nonAP	Acute
						75.964	21.447	Control_nonAP	Acute
						97.411	-18.908	Control_nonAP	Acute
						78.503	4.316	Control_nonAP	Acute
						82.819	-16.448	Control_nonAP	Acute
						66.371	5.44	Control_nonAP	Acute
						53.13	15.499	Control_nonAP	Acute
						68.629	1.807	Control_nonAP	Acute
						70.436	-9.491	Control_nonAP	Acute
						60.945	-0.821	Control_nonAP	Acute
						60.124	4.107	Control_nonAP	Acute
						64.231	6.205	Control_nonAP	Acute
						70.436	-2.237	Control_nonAP	Acute
						68.199	-7.373	Control_nonAP	Acute
						60.826	13.145	Control_nonAP	Acute
						73.971	-6.98	Control_nonAP	Acute
						66.991	-14.866	Control_nonAP	Acute
						52.125	6.546	Control_nonAP	Acute
						58.671	7.49	Control_nonAP	Acute
						66.161	-7.249	Control_nonAP	Acute
						58.912	-13.912	Control_nonAP	Acute
						45	44.421	Control_nonAP	Acute
						89.421	3.534	Control_nonAP	Acute
						92.955	21.82	Control_nonAP	Acute
						96.116	43.583	Control_nonAP	Acute
						98.13	16.887	Control_nonAP	Acute
						93.18	38.454	Control_nonAP	Acute
						91.79	18.148	Control_nonAP	Acute
						78.818	6.418	Control_nonAP	Acute
						85.236	-21.801	Control_nonAP	Acute
						63.435	22.708	Control_nonAP	Acute
						86.143	2.121	Control_nonAP	Acute
						88.264	-13.626	Control_nonAP	Acute
						74.638	41.927	Control_nonAP	Acute
						88.059	12.246	Control_nonAP	Acute
						81.87	10.391	Control_nonAP	Acute
						92.261	2.4	Control_nonAP	Acute
						94.661	12.215	Control_nonAP	Acute
						94.764	9.097	Control_nonAP	Acute
						99.951	-9.366	Control_nonAP	Acute
						90.585	12.691	Control_nonAP	Acute
						94.95	17.67	Control_nonAP	Acute
						92.4	1.583	Control_nonAP	Acute
						93.983	30.177	Control_nonAP	Acute
						95.194	-10.388	Control_nonAP	Acute
						84.806	0.43	Control_nonAP	Acute
						85.236	9.958	Control_nonAP	Acute
						95.194	0	Control_nonAP	Acute
						95.194	24.551	Control_nonAP	Acute
						97.411	17.437	Control_nonAP	Acute
						94.086	26.17	Control_nonAP	Acute
						86.309	4.445	Control_nonAP	Acute
						90.754	46.155	Control_nonAP	Acute
						59.357	4.165	Control_nonAP	Acute
						63.522	33.421	Control_nonAP	Acute
						96.943	0.341	Control_nonAP	Acute
						97.284	-11.696	Control_nonAP	Acute
						85.588	21.871	Control_nonAP	Acute
						96.009	-4.79	Control_nonAP	Acute
						91.219	7.504	Control_nonAP	Acute
						98.723	-31.385	Control_nonAP	Acute
						67.338	51.402	Control_nonAP	Acute
						99.638	14.437	Control_nonAP	Acute
						88.152	-21.351	Control_nonAP	Acute
						66.801	-0.353	Control_nonAP	Acute
						66.448	-9.595	Control_nonAP	Acute
						56.853	47.314	Control_nonAP	Acute
						84.623	6.09	Control_nonAP	Acute
						90.713	14.614	Control_nonAP	Acute
						78.802	-2.838	Control_nonAP	Acute
						75.964	40.198	Control_nonAP	Acute
						94.399	0.551	Control_nonAP	Acute
						94.95	33.71	Control_nonAP	Acute
						91.848	13.407	Control_nonAP	Acute
						98.13	-6.34	Control_nonAP	Acute
						91.79	18.766	Control_nonAP	Acute
						69.775	27.921	Control_nonAP	Acute
						97.696	12.051	Control_nonAP	Acute
						66.961	21.707	Control_nonAP	Acute
						88.668	7.878	Control_nonAP	Acute
						96.546	-0.43	Control_nonAP	Acute
						96.116	-14.862	Control_nonAP	Acute
						81.254	8.746	Control_nonAP	Acute
						90	-40.236	Control_nonAP	Acute
						49.764	35.172	Control_nonAP	Acute
						84.936	50.064	Control_nonAP	Acute
						81.416	2.873	Control_nonAP	Acute
						84.289	5.711	Control_nonAP	Acute
						90	0	Control_nonAP	Acute
						90	18.768	Control_nonAP	Acute
						90	3.814	Control_nonAP	Acute
						93.814	-4.764	Control_nonAP	Acute
						89.05	12.26	Control_nonAP	Acute
						89.79	11.314	Control_nonAP	Acute
						99.958	0.781	Control_nonAP	Acute
						95.793	3.199	Control_nonAP	Acute
						98.992	0.879	Control_nonAP	Acute
						99.871	-7.208	Control_nonAP	Acute
						92.663	17.613	Control_nonAP	Acute
						97.125	14.313	Control_nonAP	Acute
						90.486	-9.849	Control_nonAP	Acute
						80.637	-0.259	Control_nonAP	Acute
						80.378	-10.526	Control_nonAP	Acute
						69.852	12.018	Control_nonAP	Acute
						81.87	-12.309	Control_nonAP	Acute
						69.561	18.328	Control_nonAP	Acute
						87.889	-9.16	Control_nonAP	Acute
						78.729	-5.3	Control_nonAP	Acute
						73.429	15.82	Control_nonAP	Acute
						89.249	18.904	Control_nonAP	Acute
						97.595	-1.49	Control_nonAP	Acute
						96.105	13.462	Control_nonAP	Acute
						75.53	2.685	Control_nonAP	Acute
						78.215	28.397	Control_nonAP	Acute
						86.64	-3.765	Control_nonAP	Acute
						82.875	13.101	Control_nonAP	Acute
						95.976	22.129	Control_nonAP	Acute
						89.801	10.582	Control_nonAP	Acute
						96.77	-3.796	Control_nonAP	Acute
						92.974	15.651	Control_nonAP	Acute
						80.181	14.198	Control_nonAP	Acute
						94.379	-1.622	Control_nonAP	Acute
						92.757	2.238	Control_nonAP	Acute
						94.995	-0.967	Control_nonAP	Acute
						94.028	-3.319	Control_nonAP	Acute
						90.709	5.084	Control_nonAP	Acute
						95.793	5.081	Control_nonAP	Acute
						95.421	-13.093	Control_nonAP	Acute
						82.328	5.741	Control_nonAP	Acute
						88.069	5.111	Control_nonAP	Acute
						93.18	-5.533	Control_nonAP	Acute
						48.909	-2.383	Control_nonAP	Acute
						46.526	18.059	Control_nonAP	Acute
						64.585	-8.615	Control_nonAP	Acute
						55.97	-3.333	Control_nonAP	Acute
						52.637	3.155	Control_nonAP	Acute
						55.792	-5.867	Control_nonAP	Acute
						49.925	5.566	Control_nonAP	Acute
						55.491	2.555	Control_nonAP	Acute
						58.046	-2.674	Control_nonAP	Acute
						55.372	2.961	Control_nonAP	Acute
						58.333	5.34	Control_nonAP	Acute
						63.673	3.314	Control_nonAP	Acute
						66.987	-6.957	Control_nonAP	Acute
						60.03	1.583	Control_nonAP	Acute
						61.613	-8.287	Control_nonAP	Acute
						53.326	4.85	Control_nonAP	Acute
						58.176	-4.217	Control_nonAP	Acute
						53.959	1.449	Control_nonAP	Acute
						55.408	6.381	Control_nonAP	Acute
						61.789	2.753	Control_nonAP	Acute
						48.909	-2.383	Control_nonAP	Acute
						46.526	18.059	Control_nonAP	Acute
						64.585	-8.615	Control_nonAP	Acute
						55.97	-3.333	Control_nonAP	Acute
						52.637	3.155	Control_nonAP	Acute
						55.792	-5.867	Control_nonAP	Acute
						49.925	5.566	Control_nonAP	Acute
						55.491	2.555	Control_nonAP	Acute
						58.046	-2.674	Control_nonAP	Acute
						55.372	2.961	Control_nonAP	Acute
						58.333	5.34	Control_nonAP	Acute
						63.673	3.314	Control_nonAP	Acute
						66.987	-6.957	Control_nonAP	Acute
						60.03	1.583	Control_nonAP	Acute
						61.613	-8.287	Control_nonAP	Acute
						53.326	4.85	Control_nonAP	Acute
						58.176	-4.217	Control_nonAP	Acute
						53.959	1.449	Control_nonAP	Acute
						55.408	6.381	Control_nonAP	Acute
						61.789	2.753	Control_nonAP	Acute
						96.116	-0.801	Control_nonAP	Acute
						95.315	4.31	Control_nonAP	Acute
						99.625	-1.86	Control_nonAP	Acute
						97.765	-9.004	Control_nonAP	Acute
						88.761	8.364	Control_nonAP	Acute
						97.125	-6.412	Control_nonAP	Acute
						56.868	-3.14	Control_nonAP	Acute
						53.728	2.582	Control_nonAP	Acute
						56.31	-3.367	Control_nonAP	Acute
						52.943	-1.1	Control_nonAP	Acute
						51.843	5.686	Control_nonAP	Acute
						57.529	-3.758	Control_nonAP	Acute
						53.771	8.436	Control_nonAP	Acute
						62.207	1.228	Control_nonAP	Acute
						63.435	-0.536	Control_nonAP	Acute
						62.899	6.063	Control_nonAP	Acute
						68.962	-0.763	Control_nonAP	Acute
						68.199	10.254	Control_nonAP	Acute
						78.453	6.682	Control_nonAP	Acute
						85.135	-14.789	Control_nonAP	Acute
						70.346	8.13	Control_nonAP	Acute
						78.476	9.129	Control_nonAP	Acute
						87.605	-1.462	Control_nonAP	Acute
						86.143	-22.774	Control_nonAP	Acute
						63.369	-2.885	Control_nonAP	Acute
						60.484	10.316	Control_nonAP	Acute
						98.13	20.48	Control_nonAP	Acute
						94.086	-10.796	Control_nonAP	Acute
						83.29	-5.01	Control_nonAP	Acute
						78.28	7.766	Control_nonAP	Acute
						86.046	-4.577	Control_nonAP	Acute
						81.469	8.531	Control_nonAP	Acute
						90	15.255	Control_nonAP	Acute
						90	7.853	Control_nonAP	Acute
						97.853	14.992	Control_nonAP	Acute
						56.952	10.223	Control_nonAP	Acute
						67.175	-14.685	Control_nonAP	Acute
						52.49	7.641	Control_nonAP	Acute
						60.131	-2.812	Control_nonAP	Acute
						57.319	-3.12	Control_nonAP	Acute
						54.199	-0.096	Control_nonAP	Acute
						54.103	12.698	Control_nonAP	Acute
						66.801	-5.131	Control_nonAP	Acute
						61.67	-12.893	Control_nonAP	Acute
						48.777	9.594	Control_nonAP	Acute
						58.371	25.988	Control_nonAP	Acute
						84.359	10.276	Control_nonAP	Acute
						94.635	-13.447	Control_nonAP	Acute
						81.188	12.969	Control_nonAP	Acute
						94.157	-4.864	Control_nonAP	Acute
						89.293	28.353	Control_nonAP	Acute
						71.761	-6.641	Control_nonAP	Acute
						65.12	11.488	Control_nonAP	Acute
						76.608	6.565	Control_nonAP	Acute
						83.173	22.925	Control_nonAP	Acute
						98.455	-14.464	Control_nonAP	Acute
						83.991	47.829	Control_nonAP	Acute
						98.13	-6.155	Control_nonAP	Acute
						91.975	10.932	Control_nonAP	Acute
						98.824	10.888	Control_nonAP	Acute
						84.531	12.594	Control_nonAP	Acute
						97.125	11.31	Control_nonAP	Acute
						91.672	-15.784	Control_nonAP	Acute
						75.888	8.918	Control_nonAP	Acute
						84.806	0.199	Control_nonAP	Acute
						85.005	0.596	Control_nonAP	Acute
						85.601	15.5	Control_nonAP	Acute
						98.13	45.677	Control_nonAP	Acute
						98.297	6.733	Control_nonAP	Acute
						93.814	-3.814	Control_nonAP	Acute
						90	-15.255	Control_nonAP	Acute
						74.745	15.828	Control_nonAP	Acute
						90.573	13.974	Control_nonAP	Acute
						69.206	21.696	Control_nonAP	Acute
						90.902	3.497	Control_nonAP	Acute
						94.399	15.041	Control_nonAP	Acute
						92.49	1.489	Control_nonAP	Acute
						93.979	24.707	Control_nonAP	Acute
						83.089	17.531	Control_nonAP	Acute
						95.937	22.673	Control_nonAP	Acute
						99.904	-3.824	Control_nonAP	Acute
						96.08	10.288	Control_nonAP	Acute
						98.207	3.103	Control_nonAP	Acute
						82.583	8.124	Control_nonAP	Acute
						90.707	20.724	Control_nonAP	Acute
						92.726	6.983	Control_nonAP	Acute
						99.709	-9.205	Control_nonAP	Acute
						90.504	-0.504	Control_nonAP	Acute
						90	2.193	Control_nonAP	Acute
						92.193	-4.285	Control_nonAP	Acute
						87.908	2.935	Control_nonAP	Acute
						90.843	-7.095	Control_nonAP	Acute
						83.748	-1.878	Control_nonAP	Acute
						81.87	31.573	Control_nonAP	Acute
						78.69	17.395	Control_nonAP	Acute
						96.085	-1.686	Control_nonAP	Acute
						94.399	-10.416	Control_nonAP	Acute
						83.983	-3.757	Control_nonAP	Acute
						80.226	-7.063	Control_nonAP	Acute
						73.163	21.541	Control_nonAP	Acute
						84.883	-2.579	Control_nonAP	Acute
						82.304	21.732	Control_nonAP	Acute
						93.366	15.434	Control_nonAP	Acute
						98.807	-8.556	Control_nonAP	Acute
						90.251	31.718	Control_nonAP	Acute
						98.13	0.574	Control_nonAP	Acute
						98.704	28.701	Control_nonAP	Acute
						99.926	26.065	Control_nonAP	Acute
						99.762	24.333	Control_nonAP	Acute
						94.865	5.327	Control_nonAP	Acute
						98.82	25.429	Control_nonAP	Acute
						92.257	6.54	Control_nonAP	Acute
						98.797	9.58	Control_nonAP	Acute
						97.125	24.99	Control_nonAP	Acute
						92.121	5.06	Tl_RNAi_AP	Acute
						97.181	5.348	Tl_RNAi_AP	Acute
						94.316	24.844	Tl_RNAi_AP	Acute
						96.116	25.75	Tl_RNAi_AP	Acute
						85.365	9.209	Tl_RNAi_AP	Acute
						94.574	7.411	Tl_RNAi_AP	Acute
						96.546	-5.149	Tl_RNAi_AP	Acute
						91.397	17.038	Tl_RNAi_AP	Acute
						98.386	21.87	Tl_RNAi_AP	Acute
						99.856	-14.255	Tl_RNAi_AP	Acute
						85.601	7.31	Tl_RNAi_AP	Acute
						92.911	7.709	Tl_RNAi_AP	Acute
						82.831	-17.248	Tl_RNAi_AP	Acute
						65.583	49.591	Tl_RNAi_AP	Acute
						97.125	-22.249	Tl_RNAi_AP	Acute
						74.876	6.042	Tl_RNAi_AP	Acute
						80.918	3.176	Tl_RNAi_AP	Acute
						84.094	20.582	Tl_RNAi_AP	Acute
						99.401	4.321	Tl_RNAi_AP	Acute
						97.892	5.815	Tl_RNAi_AP	Acute
						96.804	-14.747	Tl_RNAi_AP	Acute
						82.057	-5.371	Tl_RNAi_AP	Acute
						76.686	24.683	Tl_RNAi_AP	Acute
						97.832	8.379	Tl_RNAi_AP	Acute
						98.254	13.219	Tl_RNAi_AP	Acute
						87.337	-22.83	Tl_RNAi_AP	Acute
						64.507	-6.947	Tl_RNAi_AP	Acute
						57.56	-0.447	Tl_RNAi_AP	Acute
						57.113	-8.063	Tl_RNAi_AP	Acute
						49.05	49.541	Tl_RNAi_AP	Acute
						98.591	-16.544	Tl_RNAi_AP	Acute
						82.047	-16.991	Tl_RNAi_AP	Acute
						65.056	0.823	Tl_RNAi_AP	Acute
						65.879	-0.169	Tl_RNAi_AP	Acute
						65.71	-11.989	Tl_RNAi_AP	Acute
						53.721	5.315	Tl_RNAi_AP	Acute
						59.036	23.839	Tl_RNAi_AP	Acute
						82.875	4.643	Tl_RNAi_AP	Acute
						87.518	-0.389	Tl_RNAi_AP	Acute
						87.129	19.862	Tl_RNAi_AP	Acute
						72.711	18.961	Tl_RNAi_AP	Acute
						91.672	21.865	Tl_RNAi_AP	Acute
						88.958	6.236	Tl_RNAi_AP	Acute
						95.194	6.512	Tl_RNAi_AP	Acute
						86.009	19.777	Tl_RNAi_AP	Acute
						97.366	8.812	Tl_RNAi_AP	Acute
						99.287	-1.938	Tl_RNAi_AP	Acute
						97.349	-4.223	Tl_RNAi_AP	Acute
						96.806	-4.316	Tl_RNAi_AP	Acute
						92.49	-13.207	Tl_RNAi_AP	Acute
						79.283	4.935	Tl_RNAi_AP	Acute
						84.218	0.031	Tl_RNAi_AP	Acute
						84.249	28.4	Tl_RNAi_AP	Acute
						79.33	-1.631	Tl_RNAi_AP	Acute
						77.699	8.162	Tl_RNAi_AP	Acute
						85.861	-11.445	Tl_RNAi_AP	Acute
						74.416	16.829	Tl_RNAi_AP	Acute
						91.245	-0.076	Tl_RNAi_AP	Acute
						91.169	-9.226	Tl_RNAi_AP	Acute
						81.943	5.044	Tl_RNAi_AP	Acute
						86.987	-5.071	Tl_RNAi_AP	Acute
						81.916	0.959	Tl_RNAi_AP	Acute
						82.875	17.511	Tl_RNAi_AP	Acute
						97.125	47.691	Tl_RNAi_AP	Acute
						98.797	28.608	Tl_RNAi_AP	Acute
						99.349	-9.22	Tl_RNAi_AP	Acute
						90.129	5.757	Tl_RNAi_AP	Acute
						95.886	7.913	Tl_RNAi_AP	Acute
						89.81	1.036	Tl_RNAi_AP	Acute
						90.846	-2.992	Tl_RNAi_AP	Acute
						87.854	1.831	Tl_RNAi_AP	Acute
						89.685	-8.847	Tl_RNAi_AP	Acute
						80.838	21.671	Tl_RNAi_AP	Acute
						93.614	18.796	Tl_RNAi_AP	Acute
						91.61	10.183	Tl_RNAi_AP	Acute
						99.317	40.877	Tl_RNAi_AP	Acute
						95.599	-8.91	Tl_RNAi_AP	Acute
						86.689	14.05	Tl_RNAi_AP	Acute

## Sheet: Fig. 2h
Cellular configuration-dependent dynamics of the boundary angle change for the pair of junctions that form the boundary angle (θ0) between 100˚ and 160˚
Statistics: Student's t-test (unpaired, two-sided)
Plotted						Raw data
Experiment	Class	Diff_Angle_Mean	Diff_Angle_SEM	n		Angle	Diff_Angle	Experiment	Class
Control_AP	INTMD	1.88654	0.455966	896		136.802	0.431	Control_AP	INTMD
Control_nonAP	INTMD	-0.565566	0.379884	1296		137.233	10.296	Control_AP	INTMD
Tl_RNAi_AP	INTMD	1.1642	0.3617	1202		147.529	-7.86	Control_AP	INTMD
						139.669	3.482	Control_AP	INTMD
						143.151	-2.678	Control_AP	INTMD
Statistics						140.473	-0.594	Control_AP	INTMD
pair	p-value					139.879	-5.697	Control_AP	INTMD
Control_AP vs Control_nonAP	3.754e-05					134.182	-4.731	Control_AP	INTMD
Control_nonAP vs Tl_RNAi_AP	0.0009885					129.451	-15.944	Control_AP	INTMD
Control_AP vs Tl_RNAi_AP	0.2147					113.507	2.337	Control_AP	INTMD
						115.844	-15.918	Control_AP	INTMD
						110.726	-1.134	Control_AP	INTMD
						109.592	-6.189	Control_AP	INTMD
						103.403	7.456	Control_AP	INTMD
						110.859	-9.033	Control_AP	INTMD
						101.826	-0.516	Control_AP	INTMD
						101.31	1.219	Control_AP	INTMD
						102.529	9.298	Control_AP	INTMD
						131.269	13.884	Control_AP	INTMD
						145.153	11.699	Control_AP	INTMD
						156.852	-4.202	Control_AP	INTMD
						152.65	-4.007	Control_AP	INTMD
						148.643	-2.864	Control_AP	INTMD
						145.779	-1.4	Control_AP	INTMD
						144.379	-15.423	Control_AP	INTMD
						128.956	-2.086	Control_AP	INTMD
						126.87	4.764	Control_AP	INTMD
						131.634	-14.443	Control_AP	INTMD
						117.191	-8.756	Control_AP	INTMD
						108.435	26.565	Control_AP	INTMD
						135	-2.031	Control_AP	INTMD
						132.969	-16.221	Control_AP	INTMD
						116.748	-2.52	Control_AP	INTMD
						114.228	15.98	Control_AP	INTMD
						130.208	1.612	Control_AP	INTMD
						131.82	-3.327	Control_AP	INTMD
						128.493	-6.286	Control_AP	INTMD
						122.207	8.097	Control_AP	INTMD
						128.66	5.267	Control_AP	INTMD
						133.927	-12.749	Control_AP	INTMD
						121.178	-29.237	Control_AP	INTMD
						109.864	-1.895	Control_AP	INTMD
						107.969	-0.429	Control_AP	INTMD
						107.54	11.657	Control_AP	INTMD
						119.197	0.078	Control_AP	INTMD
						119.275	1.989	Control_AP	INTMD
						121.264	1.187	Control_AP	INTMD
						122.451	22.771	Control_AP	INTMD
						145.222	-36.463	Control_AP	INTMD
						108.759	13.246	Control_AP	INTMD
						122.005	-17.969	Control_AP	INTMD
						104.036	32.266	Control_AP	INTMD
						136.302	36.798	Control_AP	INTMD
						159.829	17.607	Control_AP	INTMD
						153.705	2.796	Control_AP	INTMD
						101.31	17.981	Control_AP	INTMD
						119.291	6.736	Control_AP	INTMD
						126.027	-6.859	Control_AP	INTMD
						119.168	25.683	Control_AP	INTMD
						144.851	-0.936	Control_AP	INTMD
						143.915	-8.915	Control_AP	INTMD
						135	-14.036	Control_AP	INTMD
						120.964	18.435	Control_AP	INTMD
						139.399	-4.399	Control_AP	INTMD
						135	-12.529	Control_AP	INTMD
						122.471	3.256	Control_AP	INTMD
						125.727	-26.341	Control_AP	INTMD
						107.216	9.349	Control_AP	INTMD
						116.565	12.214	Control_AP	INTMD
						128.779	10.668	Control_AP	INTMD
						139.447	-21.438	Control_AP	INTMD
						118.009	18.727	Control_AP	INTMD
						136.736	-3.284	Control_AP	INTMD
						133.452	12.495	Control_AP	INTMD
						146.31	-13.1	Control_AP	INTMD
						133.21	23.161	Control_AP	INTMD
						156.371	-13.752	Control_AP	INTMD
						142.619	-1.279	Control_AP	INTMD
						141.34	7.501	Control_AP	INTMD
						148.841	6.609	Control_AP	INTMD
						155.45	-6.414	Control_AP	INTMD
						149.036	-2.726	Control_AP	INTMD
						146.31	-0.631	Control_AP	INTMD
						145.679	11.701	Control_AP	INTMD
						157.38	-11.701	Control_AP	INTMD
						145.679	-1.764	Control_AP	INTMD
						143.915	-4.516	Control_AP	INTMD
						139.399	-6.189	Control_AP	INTMD
						133.21	29.387	Control_AP	INTMD
						150.03	27.034	Control_AP	INTMD
						152.488	16.604	Control_AP	INTMD
						128.66	-8.678	Control_AP	INTMD
						119.982	12.415	Control_AP	INTMD
						132.397	-19.327	Control_AP	INTMD
						113.07	12.468	Control_AP	INTMD
						125.538	5.376	Control_AP	INTMD
						130.914	9.28	Control_AP	INTMD
						140.194	-0.795	Control_AP	INTMD
						139.399	2.726	Control_AP	INTMD
						142.125	8.82	Control_AP	INTMD
						150.945	12.127	Control_AP	INTMD
						145.62	1.269	Control_AP	INTMD
						146.889	20.582	Control_AP	INTMD
						151.67	21.419	Control_AP	INTMD
						142.125	12.315	Control_AP	INTMD
						107.65	17.174	Control_AP	INTMD
						124.824	5.412	Control_AP	INTMD
						130.236	-23.187	Control_AP	INTMD
						107.049	25.461	Control_AP	INTMD
						132.51	-0.876	Control_AP	INTMD
						131.634	-12.732	Control_AP	INTMD
						118.902	-2.337	Control_AP	INTMD
						116.565	-3.945	Control_AP	INTMD
						112.62	-12	Control_AP	INTMD
						100.62	-16.413	Control_AP	INTMD
						130.539	-25.842	Control_AP	INTMD
						104.697	-11.971	Control_AP	INTMD
						158.515	-26.528	Control_AP	INTMD
						131.987	6.827	Control_AP	INTMD
						138.814	-9.525	Control_AP	INTMD
						129.289	-19.849	Control_AP	INTMD
						109.44	0.936	Control_AP	INTMD
						110.376	7.346	Control_AP	INTMD
						117.722	23.572	Control_AP	INTMD
						141.294	-9.66	Control_AP	INTMD
						131.634	3.366	Control_AP	INTMD
						135	-3.417	Control_AP	INTMD
						131.583	-0.878	Control_AP	INTMD
						130.705	-2.83	Control_AP	INTMD
						127.875	1.128	Control_AP	INTMD
						129.003	-14.228	Control_AP	INTMD
						114.775	20.225	Control_AP	INTMD
						135	-1.96	Control_AP	INTMD
						133.04	-1.559	Control_AP	INTMD
						114.37	16.608	Control_AP	INTMD
						130.978	-8.073	Control_AP	INTMD
						122.905	-2.973	Control_AP	INTMD
						119.932	31.013	Control_AP	INTMD
						150.945	-3.051	Control_AP	INTMD
						147.894	-14.253	Control_AP	INTMD
						133.641	8.457	Control_AP	INTMD
						142.098	-4.085	Control_AP	INTMD
						138.013	-19.889	Control_AP	INTMD
						118.124	-9.689	Control_AP	INTMD
						108.435	31.977	Control_AP	INTMD
						140.412	-31.01	Control_AP	INTMD
						109.402	10.38	Control_AP	INTMD
						119.782	4.167	Control_AP	INTMD
						123.949	3.535	Control_AP	INTMD
						127.484	5.968	Control_AP	INTMD
						133.452	-7.671	Control_AP	INTMD
						125.781	2.879	Control_AP	INTMD
						128.66	-9.215	Control_AP	INTMD
						119.445	-9.162	Control_AP	INTMD
						156.801	11.889	Control_AP	INTMD
						153.789	-8.484	Control_AP	INTMD
						145.305	7.884	Control_AP	INTMD
						153.189	-7.745	Control_AP	INTMD
						145.444	14.404	Control_AP	INTMD
						159.848	5.193	Control_AP	INTMD
						150.344	-15.344	Control_AP	INTMD
						135	3.851	Control_AP	INTMD
						138.851	-4.467	Control_AP	INTMD
						134.384	-0.405	Control_AP	INTMD
						133.979	-1.689	Control_AP	INTMD
						132.29	22.187	Control_AP	INTMD
						154.477	-15.078	Control_AP	INTMD
						139.399	15.423	Control_AP	INTMD
						154.822	-19.243	Control_AP	INTMD
						135.579	-3.841	Control_AP	INTMD
						131.738	-20.7	Control_AP	INTMD
						133.382	4.024	Control_AP	INTMD
						137.406	11.63	Control_AP	INTMD
						149.036	16.474	Control_AP	INTMD
						125.811	-20.449	Control_AP	INTMD
						105.362	21.508	Control_AP	INTMD
						126.87	13.923	Control_AP	INTMD
						140.793	-2.578	Control_AP	INTMD
						138.215	0.72	Control_AP	INTMD
						138.935	-2.69	Control_AP	INTMD
						136.245	-12.555	Control_AP	INTMD
						123.69	8.957	Control_AP	INTMD
						132.647	8.935	Control_AP	INTMD
						141.582	0.329	Control_AP	INTMD
						141.911	-12.439	Control_AP	INTMD
						103.023	-12.159	Control_AP	INTMD
						101.508	6.927	Control_AP	INTMD
						108.435	1.042	Control_AP	INTMD
						109.477	-13.684	Control_AP	INTMD
						115.56	-12.152	Control_AP	INTMD
						103.408	-1.519	Control_AP	INTMD
						101.889	-11.889	Control_AP	INTMD
						151.699	-24.464	Control_AP	INTMD
						127.235	11.131	Control_AP	INTMD
						138.366	-17.165	Control_AP	INTMD
						121.201	36.633	Control_AP	INTMD
						128.057	-16.066	Control_AP	INTMD
						111.991	-16.392	Control_AP	INTMD
						130.914	-8.13	Control_AP	INTMD
						122.784	-12.089	Control_AP	INTMD
						110.695	11.31	Control_AP	INTMD
						122.005	-28.227	Control_AP	INTMD
						129.472	-12.907	Control_AP	INTMD
						116.565	28.163	Control_AP	INTMD
						144.728	34.476	Control_AP	INTMD
						141.911	-34.695	Control_AP	INTMD
						107.216	8.344	Control_AP	INTMD
						151.858	5.522	Control_AP	INTMD
						157.38	-9.851	Control_AP	INTMD
						147.529	22.063	Control_AP	INTMD
						150.396	9.296	Control_AP	INTMD
						159.692	18.187	Control_AP	INTMD
						156.125	3.021	Control_AP	INTMD
						159.146	-14.097	Control_AP	INTMD
						145.049	-2.353	Control_AP	INTMD
						142.696	-3.965	Control_AP	INTMD
						138.731	-5.776	Control_AP	INTMD
						132.955	15.04	Control_AP	INTMD
						147.995	1.702	Control_AP	INTMD
						149.697	-21.822	Control_AP	INTMD
						127.875	20.12	Control_AP	INTMD
						147.995	10.204	Control_AP	INTMD
						158.199	-0.819	Control_AP	INTMD
						157.38	-12.075	Control_AP	INTMD
						145.305	10.645	Control_AP	INTMD
						130.659	-23.822	Control_AP	INTMD
						106.837	1.273	Control_AP	INTMD
						108.11	6.907	Control_AP	INTMD
						115.017	27.108	Control_AP	INTMD
						142.125	2.883	Control_AP	INTMD
						145.008	11.03	Control_AP	INTMD
						156.038	-12.065	Control_AP	INTMD
						143.973	1.035	Control_AP	INTMD
						145.008	2.521	Control_AP	INTMD
						147.529	-16.714	Control_AP	INTMD
						130.815	-0.45	Control_AP	INTMD
						130.365	-13.8	Control_AP	INTMD
						116.565	5.823	Control_AP	INTMD
						122.388	7.495	Control_AP	INTMD
						129.883	-13.318	Control_AP	INTMD
						116.565	3.59	Control_AP	INTMD
						120.155	15.357	Control_AP	INTMD
						135.512	-11.026	Control_AP	INTMD
						124.486	-1.691	Control_AP	INTMD
						122.795	-8.351	Control_AP	INTMD
						135	-23.07	Control_AP	INTMD
						111.93	5.22	Control_AP	INTMD
						117.15	-4.399	Control_AP	INTMD
						112.751	6.994	Control_AP	INTMD
						119.745	2.726	Control_AP	INTMD
						122.471	-15.152	Control_AP	INTMD
						107.319	27.681	Control_AP	INTMD
						135	-33.551	Control_AP	INTMD
						101.449	51.143	Control_AP	INTMD
						152.592	-32.66	Control_AP	INTMD
						119.932	3.758	Control_AP	INTMD
						123.69	-33.69	Control_AP	INTMD
						108.435	-11.524	Control_AP	INTMD
						113.385	11.124	Control_AP	INTMD
						124.509	-7.944	Control_AP	INTMD
						116.565	4.865	Control_AP	INTMD
						121.43	4.863	Control_AP	INTMD
						126.293	-25.304	Control_AP	INTMD
						151.26	1.332	Control_AP	INTMD
						152.592	-9.462	Control_AP	INTMD
						143.13	8.374	Control_AP	INTMD
						151.504	3.809	Control_AP	INTMD
						155.313	1.973	Control_AP	INTMD
						157.286	0.444	Control_AP	INTMD
						157.73	18.051	Control_AP	INTMD
						158.385	3.18	Control_AP	INTMD
						154.231	3.839	Control_AP	INTMD
						158.07	-0.22	Control_AP	INTMD
						157.85	-10.719	Control_AP	INTMD
						147.131	-0.584	Control_AP	INTMD
						146.547	6.888	Control_AP	INTMD
						153.435	-7.125	Control_AP	INTMD
						146.31	-13.138	Control_AP	INTMD
						145.939	22.751	Control_AP	INTMD
						145.008	0.731	Control_AP	INTMD
						145.739	3.937	Control_AP	INTMD
						149.676	0.579	Control_AP	INTMD
						150.255	-8.13	Control_AP	INTMD
						142.125	14.866	Control_AP	INTMD
						156.991	2.155	Control_AP	INTMD
						159.146	2.419	Control_AP	INTMD
						154.767	9.978	Control_AP	INTMD
						137.182	-5.714	Control_AP	INTMD
						131.468	17.393	Control_AP	INTMD
						148.861	-8.667	Control_AP	INTMD
						140.194	-10.905	Control_AP	INTMD
						129.289	5.711	Control_AP	INTMD
						135	0.313	Control_AP	INTMD
						135.313	10.616	Control_AP	INTMD
						145.929	-28.674	Control_AP	INTMD
						135	17.021	Control_AP	INTMD
						152.021	-13.207	Control_AP	INTMD
						138.814	-3.814	Control_AP	INTMD
						135	2.726	Control_AP	INTMD
						137.726	2.468	Control_AP	INTMD
						140.194	-9.593	Control_AP	INTMD
						130.601	-39.187	Control_AP	INTMD
						115.278	-4.312	Control_AP	INTMD
						110.966	13.111	Control_AP	INTMD
						124.077	-7.512	Control_AP	INTMD
						116.565	1.444	Control_AP	INTMD
						118.009	-9.77	Control_AP	INTMD
						108.239	2.279	Control_AP	INTMD
						110.518	-13.022	Control_AP	INTMD
						124.771	-20.095	Control_AP	INTMD
						104.676	15.069	Control_AP	INTMD
						138.18	5.566	Control_AP	INTMD
						143.746	-5.015	Control_AP	INTMD
						138.731	-15.041	Control_AP	INTMD
						123.69	24.981	Control_AP	INTMD
						148.671	11.57	Control_AP	INTMD
						130.601	11.895	Control_AP	INTMD
						142.496	21.559	Control_AP	INTMD
						138.556	-12.529	Control_AP	INTMD
						126.027	-2.337	Control_AP	INTMD
						123.69	26.565	Control_AP	INTMD
						150.255	-28.25	Control_AP	INTMD
						122.005	33.181	Control_AP	INTMD
						155.186	-20.186	Control_AP	INTMD
						135	15.945	Control_AP	INTMD
						150.945	1.458	Control_AP	INTMD
						152.403	-7.878	Control_AP	INTMD
						106.607	16.869	Control_AP	INTMD
						123.476	-15.731	Control_AP	INTMD
						107.745	-10.834	Control_AP	INTMD
						101.31	24.417	Control_AP	INTMD
						125.727	-5.439	Control_AP	INTMD
						120.288	-2.146	Control_AP	INTMD
						118.142	-4.18	Control_AP	INTMD
						113.962	-5.527	Control_AP	INTMD
						108.435	26.293	Control_AP	INTMD
						134.728	-22.014	Control_AP	INTMD
						112.714	-10.413	Control_AP	INTMD
						102.301	20.17	Control_AP	INTMD
						122.471	-7.409	Control_AP	INTMD
						115.062	-8.748	Control_AP	INTMD
						106.314	19.161	Control_AP	INTMD
						125.475	8.493	Control_AP	INTMD
						133.968	-16.398	Control_AP	INTMD
						117.57	0.138	Control_AP	INTMD
						117.708	-3.021	Control_AP	INTMD
						144.98	5.863	Control_AP	INTMD
						150.843	7.356	Control_AP	INTMD
						158.199	-2.059	Control_AP	INTMD
						156.14	16.095	Control_AP	INTMD
						155.225	24.775	Control_AP	INTMD
						148.325	17.639	Control_AP	INTMD
						153.435	-2.49	Control_AP	INTMD
						150.945	-10.644	Control_AP	INTMD
						140.301	11.338	Control_AP	INTMD
						151.639	-6.657	Control_AP	INTMD
						144.982	8.453	Control_AP	INTMD
						153.435	10.62	Control_AP	INTMD
						156.801	-19.892	Control_AP	INTMD
						136.909	19.462	Control_AP	INTMD
						156.371	13.324	Control_AP	INTMD
						155.253	13.306	Control_AP	INTMD
						157.166	-0.584	Control_AP	INTMD
						156.582	6.361	Control_AP	INTMD
						148.325	-2.655	Control_AP	INTMD
						145.67	-14.6	Control_AP	INTMD
						131.07	0.75	Control_AP	INTMD
						131.82	0.229	Control_AP	INTMD
						132.049	25.702	Control_AP	INTMD
						157.751	10.305	Control_AP	INTMD
						147.529	0.378	Control_AP	INTMD
						147.907	24.193	Control_AP	INTMD
						156.961	-0.16	Control_AP	INTMD
						156.801	2.643	Control_AP	INTMD
						159.444	0	Control_AP	INTMD
						159.444	-12.349	Control_AP	INTMD
						147.095	-6.901	Control_AP	INTMD
						140.194	27.277	Control_AP	INTMD
						143.973	2.602	Control_AP	INTMD
						146.575	-3.532	Control_AP	INTMD
						143.043	7.025	Control_AP	INTMD
						150.068	8.317	Control_AP	INTMD
						157.463	-0.083	Control_AP	INTMD
						157.38	-2.004	Control_AP	INTMD
						155.376	-15.013	Control_AP	INTMD
						140.363	-10.455	Control_AP	INTMD
						129.908	-3.252	Control_AP	INTMD
						126.656	12.955	Control_AP	INTMD
						139.611	0.666	Control_AP	INTMD
						140.277	1.848	Control_AP	INTMD
						142.125	-10.491	Control_AP	INTMD
						131.634	18.151	Control_AP	INTMD
						149.785	4.084	Control_AP	INTMD
						153.869	1.302	Control_AP	INTMD
						155.171	24.516	Control_AP	INTMD
						159.146	6.402	Control_AP	INTMD
						150.709	12.541	Control_AP	INTMD
						157.011	21.141	Control_AP	INTMD
						152.745	26.25	Control_AP	INTMD
						156.161	9.998	Control_AP	INTMD
						159.341	14.319	Control_AP	INTMD
						144.246	13.457	Control_AP	INTMD
						157.703	7.64	Control_AP	INTMD
						146.449	6.858	Control_AP	INTMD
						153.307	-9.88	Control_AP	INTMD
						143.427	1.878	Control_AP	INTMD
						145.305	5.955	Control_AP	INTMD
						151.26	-2.348	Control_AP	INTMD
						148.912	9.457	Control_AP	INTMD
						158.369	15.291	Control_AP	INTMD
						149.036	3.68	Control_AP	INTMD
						152.716	11.339	Control_AP	INTMD
						149.49	-5.028	Control_AP	INTMD
						144.462	4.764	Control_AP	INTMD
						149.226	4.209	Control_AP	INTMD
						153.435	4.086	Control_AP	INTMD
						157.521	-6.718	Control_AP	INTMD
						150.803	-0.304	Control_AP	INTMD
						150.499	-7.369	Control_AP	INTMD
						143.13	4.086	Control_AP	INTMD
						147.216	21.474	Control_AP	INTMD
						155.045	9.7	Control_AP	INTMD
						156.038	-12.807	Control_AP	INTMD
						143.231	-2.59	Control_AP	INTMD
						140.641	3.904	Control_AP	INTMD
						144.545	4.925	Control_AP	INTMD
						149.47	-3.16	Control_AP	INTMD
						146.31	-5.599	Control_AP	INTMD
						140.711	21.801	Control_AP	INTMD
						154.654	-0.921	Control_AP	INTMD
						156.038	2.499	Control_AP	INTMD
						158.537	-14.291	Control_AP	INTMD
						144.246	21.813	Control_AP	INTMD
						159.444	-4.219	Control_AP	INTMD
						155.225	13.465	Control_AP	INTMD
						143.909	-5.543	Control_AP	INTMD
						138.366	16.887	Control_AP	INTMD
						155.253	13.212	Control_AP	INTMD
						153.435	13.57	Control_AP	INTMD
						157.38	-6.223	Control_AP	INTMD
						151.157	23.779	Control_AP	INTMD
						155.931	11.974	Control_AP	INTMD
						155.283	11.572	Control_AP	INTMD
						159.955	8.156	Control_AP	INTMD
						151.607	5.58	Control_AP	INTMD
						157.187	0.292	Control_AP	INTMD
						157.479	13.775	Control_AP	INTMD
						152.622	9.985	Control_AP	INTMD
						156.801	-6.771	Control_AP	INTMD
						150.03	-14.13	Control_AP	INTMD
						135.9	12.924	Control_AP	INTMD
						148.824	-10.609	Control_AP	INTMD
						138.215	9.314	Control_AP	INTMD
						147.529	3.997	Control_AP	INTMD
						151.526	-1.271	Control_AP	INTMD
						150.255	-2.726	Control_AP	INTMD
						147.529	-3.067	Control_AP	INTMD
						144.462	1.987	Control_AP	INTMD
						146.449	12.453	Control_AP	INTMD
						158.902	7.773	Control_AP	INTMD
						143.259	2.923	Control_AP	INTMD
						146.182	11.924	Control_AP	INTMD
						158.106	-8.065	Control_AP	INTMD
						150.041	-3.019	Control_AP	INTMD
						147.022	7.494	Control_AP	INTMD
						154.516	0.251	Control_AP	INTMD
						154.767	-14.797	Control_AP	INTMD
						139.97	0.393	Control_AP	INTMD
						140.363	17.487	Control_AP	INTMD
						157.85	-2.294	Control_AP	INTMD
						155.556	-5.697	Control_AP	INTMD
						149.859	6.179	Control_AP	INTMD
						156.038	-6.179	Control_AP	INTMD
						149.859	3.576	Control_AP	INTMD
						153.435	12.216	Control_AP	INTMD
						156.318	4.607	Control_AP	INTMD
						153.435	10.53	Control_AP	INTMD
						159.747	4.461	Control_AP	INTMD
						159.989	-4.764	Control_AP	INTMD
						155.225	-0.718	Control_AP	INTMD
						154.507	5.482	Control_AP	INTMD
						159.989	9.486	Control_AP	INTMD
						147.995	15.973	Control_AP	INTMD
						159.525	11.294	Control_AP	INTMD
						152.354	-12.955	Control_AP	INTMD
						139.399	13.451	Control_AP	INTMD
						152.85	3.707	Control_AP	INTMD
						156.557	7.827	Control_AP	INTMD
						156.067	13.263	Control_AP	INTMD
						149.744	10.816	Control_AP	INTMD
						154.22	-12.095	Control_AP	INTMD
						142.125	-16.94	Control_AP	INTMD
						125.185	22.38	Control_AP	INTMD
						147.565	-20.695	Control_AP	INTMD
						126.87	28.096	Control_AP	INTMD
						154.966	-7.437	Control_AP	INTMD
						147.529	2.357	Control_AP	INTMD
						149.886	2.33	Control_AP	INTMD
						152.216	13.861	Control_AP	INTMD
						149.859	8.34	Control_AP	INTMD
						158.199	-1.481	Control_AP	INTMD
						156.718	-5.549	Control_AP	INTMD
						151.169	4.625	Control_AP	INTMD
						155.794	8.81	Control_AP	INTMD
						158.875	2.05	Control_AP	INTMD
						158.199	3.366	Control_AP	INTMD
						159.444	2.84	Control_AP	INTMD
						157.989	9.916	Control_AP	INTMD
						153.699	-4.992	Control_AP	INTMD
						148.707	4.728	Control_AP	INTMD
						153.435	6.383	Control_AP	INTMD
						159.818	6.146	Control_AP	INTMD
						153.435	2.274	Control_AP	INTMD
						155.709	1.256	Control_AP	INTMD
						156.965	-6.569	Control_AP	INTMD
						150.396	13.1	Control_AP	INTMD
						156.595	14.417	Control_AP	INTMD
						157.677	7.923	Control_AP	INTMD
						153.435	-26.282	Control_AP	INTMD
						127.153	8.234	Control_AP	INTMD
						135.387	-14.248	Control_AP	INTMD
						121.139	-8.284	Control_AP	INTMD
						112.855	-19.63	Control_AP	INTMD
						101.746	3.896	Control_AP	INTMD
						105.642	18.943	Control_AP	INTMD
						124.585	-0.035	Control_AP	INTMD
						138.18	-21.852	Control_AP	INTMD
						116.328	11.027	Control_AP	INTMD
						127.355	42.491	Control_AP	INTMD
						151.67	-1.825	Control_AP	INTMD
						149.845	10.217	Control_AP	INTMD
						155.308	-5.774	Control_AP	INTMD
						149.534	-10.187	Control_AP	INTMD
						139.347	-6.083	Control_AP	INTMD
						133.264	14.001	Control_AP	INTMD
						147.265	5.924	Control_AP	INTMD
						153.189	-3.445	Control_AP	INTMD
						149.744	-12.896	Control_AP	INTMD
						136.848	19.625	Control_AP	INTMD
						156.473	-7.277	Control_AP	INTMD
						149.196	-0.16	Control_AP	INTMD
						149.036	9.163	Control_AP	INTMD
						158.199	9.857	Control_AP	INTMD
						115.536	-7.101	Control_AP	INTMD
						108.435	-15.086	Control_AP	INTMD
						110.556	12.508	Control_AP	INTMD
						123.064	-14.629	Control_AP	INTMD
						108.435	-6.34	Control_AP	INTMD
						102.095	21.78	Control_AP	INTMD
						123.875	11.628	Control_AP	INTMD
						135.503	-6.147	Control_AP	INTMD
						129.356	-5.666	Control_AP	INTMD
						123.69	-0.605	Control_AP	INTMD
						123.085	6.898	Control_AP	INTMD
						129.983	8.383	Control_AP	INTMD
						138.366	9.629	Control_AP	INTMD
						147.995	7.971	Control_AP	INTMD
						155.966	-6.063	Control_AP	INTMD
						132.639	14.059	Control_AP	INTMD
						146.698	-0.842	Control_AP	INTMD
						145.856	-8.47	Control_AP	INTMD
						137.386	20.141	Control_AP	INTMD
						157.527	4.993	Control_AP	INTMD
						149.5	8.043	Control_AP	INTMD
						157.543	-13.354	Control_AP	INTMD
						144.189	-18.294	Control_AP	INTMD
						125.895	17.235	Control_AP	INTMD
						143.13	-1.005	Control_AP	INTMD
						142.125	-19.014	Control_AP	INTMD
						123.111	8.455	Control_AP	INTMD
						131.566	-16.333	Control_AP	INTMD
						115.233	25.726	Control_AP	INTMD
						140.959	-12.658	Control_AP	INTMD
						128.301	9.765	Control_AP	INTMD
						138.066	4.252	Control_AP	INTMD
						142.318	-7.882	Control_AP	INTMD
						134.436	0.979	Control_AP	INTMD
						148.431	-0.778	Control_AP	INTMD
						147.653	-1.63	Control_AP	INTMD
						146.023	5.114	Control_AP	INTMD
						151.137	-5.517	Control_AP	INTMD
						145.62	21.576	Control_AP	INTMD
						123.69	-17.107	Control_AP	INTMD
						106.583	34.199	Control_AP	INTMD
						140.782	-10.691	Control_AP	INTMD
						130.091	23.247	Control_AP	INTMD
						153.338	16.867	Control_AP	INTMD
						137.793	4.125	Control_AP	INTMD
						157.62	12.204	Control_AP	INTMD
						156.967	-13.837	Control_AP	INTMD
						143.13	7.944	Control_AP	INTMD
						151.074	-5.066	Control_AP	INTMD
						146.008	-0.559	Control_AP	INTMD
						145.449	-2.236	Control_AP	INTMD
						143.213	12.163	Control_AP	INTMD
						155.376	-18.309	Control_AP	INTMD
						137.067	12.915	Control_AP	INTMD
						149.982	6.519	Control_AP	INTMD
						156.501	3.033	Control_AP	INTMD
						159.534	5.621	Control_AP	INTMD
						129.6	-19.723	Control_AP	INTMD
						109.877	5.821	Control_AP	INTMD
						115.698	-7.263	Control_AP	INTMD
						108.435	31.452	Control_AP	INTMD
						139.887	2.238	Control_AP	INTMD
						142.125	-10.404	Control_AP	INTMD
						131.721	31.176	Control_AP	INTMD
						130.236	14.072	Control_AP	INTMD
						144.308	-17.438	Control_AP	INTMD
						126.87	0.365	Control_AP	INTMD
						127.235	-5.691	Control_AP	INTMD
						121.544	15.304	Control_AP	INTMD
						136.848	-2.727	Control_AP	INTMD
						134.121	-8.828	Control_AP	INTMD
						125.293	17.837	Control_AP	INTMD
						143.13	3.923	Control_AP	INTMD
						147.053	0.313	Control_AP	INTMD
						147.366	13.194	Control_AP	INTMD
						107.425	-10.537	Control_AP	INTMD
						113.199	-17.444	Control_AP	INTMD
						125.48	12.68	Control_AP	INTMD
						138.16	0.385	Control_AP	INTMD
						138.545	9.628	Control_AP	INTMD
						148.173	-20.596	Control_AP	INTMD
						127.577	-7.151	Control_AP	INTMD
						120.426	11.638	Control_AP	INTMD
						132.064	9.182	Control_AP	INTMD
						141.246	2.827	Control_AP	INTMD
						144.073	8.002	Control_AP	INTMD
						152.075	-45.02	Control_AP	INTMD
						107.055	-36.825	Control_AP	INTMD
						110.556	-3.109	Control_AP	INTMD
						107.447	-0.261	Control_AP	INTMD
						107.186	6.96	Control_AP	INTMD
						135.19	-2.986	Control_AP	INTMD
						132.204	25.955	Control_AP	INTMD
						158.159	-13.697	Control_AP	INTMD
						144.462	27.408	Control_AP	INTMD
						143.421	10.014	Control_AP	INTMD
						153.435	-22.249	Control_AP	INTMD
						131.186	1.324	Control_AP	INTMD
						132.51	-17.102	Control_AP	INTMD
						115.408	25.932	Control_AP	INTMD
						141.34	-1.796	Control_AP	INTMD
						139.544	-24.311	Control_AP	INTMD
						115.233	-9.39	Control_AP	INTMD
						105.843	-5.048	Control_AP	INTMD
						100.795	10.208	Control_AP	INTMD
						111.003	22.022	Control_AP	INTMD
						133.025	-8.516	Control_AP	INTMD
						124.509	-4.698	Control_AP	INTMD
						119.811	13.214	Control_AP	INTMD
						146.524	16.455	Control_AP	INTMD
						159.934	-5.312	Control_AP	INTMD
						154.622	6.673	Control_AP	INTMD
						131.689	-14.215	Control_AP	INTMD
						117.474	-4.236	Control_AP	INTMD
						113.238	22.193	Control_AP	INTMD
						135.431	-23.151	Control_AP	INTMD
						112.28	5.194	Control_AP	INTMD
						117.474	36.601	Control_AP	INTMD
						154.075	8.388	Control_AP	INTMD
						153.435	25.752	Control_AP	INTMD
						122.471	5.203	Control_AP	INTMD
						127.674	-2.493	Control_AP	INTMD
						125.181	4.379	Control_AP	INTMD
						129.56	-3.333	Control_AP	INTMD
						126.227	9.595	Control_AP	INTMD
						135.822	1.668	Control_AP	INTMD
						137.49	-13.8	Control_AP	INTMD
						123.69	11.744	Control_AP	INTMD
						135.434	-13.341	Control_AP	INTMD
						122.093	8.885	Control_AP	INTMD
						130.978	-27.727	Control_AP	INTMD
						103.251	31.749	Control_AP	INTMD
						135	-4.044	Control_AP	INTMD
						130.956	-35.516	Control_AP	INTMD
						130.03	2.077	Control_AP	INTMD
						132.107	9.603	Control_AP	INTMD
						141.71	-4.892	Control_AP	INTMD
						136.818	-3.037	Control_AP	INTMD
						133.781	-3.785	Control_AP	INTMD
						113.499	9.336	Control_AP	INTMD
						122.835	2.77	Control_AP	INTMD
						125.605	3.013	Control_AP	INTMD
						128.618	-6.718	Control_AP	INTMD
						121.9	-14.095	Control_AP	INTMD
						107.805	12.743	Control_AP	INTMD
						120.548	-13.941	Control_AP	INTMD
						106.607	25.903	Control_AP	INTMD
						132.51	15.019	Control_AP	INTMD
						147.529	-6.189	Control_AP	INTMD
						141.34	7.091	Control_AP	INTMD
						148.431	6.009	Control_AP	INTMD
						154.44	-11.31	Control_AP	INTMD
						143.13	2.046	Control_AP	INTMD
						145.176	1.134	Control_AP	INTMD
						146.31	-6.116	Control_AP	INTMD
						140.194	2.936	Control_AP	INTMD
						143.13	-11.496	Control_AP	INTMD
						131.634	12.339	Control_AP	INTMD
						143.973	7.69	Control_AP	INTMD
						134.065	3.28	Control_AP	INTMD
						137.345	14.684	Control_AP	INTMD
						152.029	-2.451	Control_AP	INTMD
						149.578	2.535	Control_AP	INTMD
						152.113	-3.276	Control_AP	INTMD
						148.837	-1.512	Control_AP	INTMD
						147.325	-19.736	Control_AP	INTMD
						127.589	19.922	Control_AP	INTMD
						147.511	-3.538	Control_AP	INTMD
						143.973	1.811	Control_AP	INTMD
						145.784	-2.577	Control_AP	INTMD
						143.207	-0.776	Control_AP	INTMD
						142.431	-19.595	Control_AP	INTMD
						122.836	-12.894	Control_AP	INTMD
						109.942	32.34	Control_AP	INTMD
						142.282	1.425	Control_AP	INTMD
						143.707	11.849	Control_AP	INTMD
						155.556	-12.426	Control_AP	INTMD
						143.13	8.994	Control_AP	INTMD
						152.124	6.951	Control_AP	INTMD
						120.548	27.592	Control_AP	INTMD
						148.14	-16.402	Control_AP	INTMD
						131.738	-6.078	Control_AP	INTMD
						125.66	12.038	Control_AP	INTMD
						137.698	-9.541	Control_AP	INTMD
						128.157	6.843	Control_AP	INTMD
						135	-9.782	Control_AP	INTMD
						125.218	-3.235	Control_AP	INTMD
						121.983	-0.224	Control_AP	INTMD
						121.759	9.032	Control_AP	INTMD
						130.791	8.295	Control_AP	INTMD
						139.086	30.381	Control_AP	INTMD
						149.572	-22.702	Control_AP	INTMD
						126.87	37.875	Control_AP	INTMD
						150.66	2.059	Control_AP	INTMD
						152.719	-14.051	Control_AP	INTMD
						138.668	-13.13	Control_AP	INTMD
						125.538	13.018	Control_AP	INTMD
						138.556	-3.556	Control_AP	INTMD
						135	0	Control_AP	INTMD
						135	-15.381	Control_AP	INTMD
						119.619	17.502	Control_AP	INTMD
						137.121	-13.431	Control_AP	INTMD
						123.69	16.504	Control_AP	INTMD
						140.194	-12.591	Control_AP	INTMD
						127.603	19.076	Control_AP	INTMD
						146.679	9.45	Control_AP	INTMD
						156.129	2.746	Control_AP	INTMD
						158.875	13.773	Control_AP	INTMD
						151.991	-19.481	Control_AP	INTMD
						132.51	-6.317	Control_AP	INTMD
						126.193	10.699	Control_AP	INTMD
						116.255	26.479	Control_AP	INTMD
						142.734	-7.524	Control_AP	INTMD
						135.21	21.291	Control_AP	INTMD
						156.501	5.064	Control_AP	INTMD
						126.027	-16.835	Control_AP	INTMD
						109.192	-3.247	Control_AP	INTMD
						105.945	8.629	Control_AP	INTMD
						114.574	10.706	Control_AP	INTMD
						125.28	-8.2	Control_AP	INTMD
						117.08	-3.041	Control_AP	INTMD
						114.039	34.914	Control_AP	INTMD
						148.953	0.791	Control_AP	INTMD
						149.744	6.212	Control_AP	INTMD
						154.25	1.346	Control_AP	INTMD
						155.596	-12.252	Control_AP	INTMD
						143.344	-3.242	Control_AP	INTMD
						140.102	5.149	Control_AP	INTMD
						145.251	33.325	Control_AP	INTMD
						127.338	1.756	Control_AP	INTMD
						129.094	3.745	Control_AP	INTMD
						132.839	2.011	Control_AP	INTMD
						134.85	10.436	Control_AP	INTMD
						145.286	7.943	Control_AP	INTMD
						153.229	-5.095	Control_AP	INTMD
						139.459	18.53	Control_AP	INTMD
						157.989	1.17	Control_AP	INTMD
						159.159	-3.922	Control_AP	INTMD
						155.237	-14.797	Control_AP	INTMD
						140.44	15.516	Control_AP	INTMD
						155.956	11.686	Control_AP	INTMD
						145.739	22.652	Control_AP	INTMD
						154.44	0.785	Control_AP	INTMD
						155.225	0.859	Control_AP	INTMD
						156.084	-7.692	Control_AP	INTMD
						148.392	17.156	Control_AP	INTMD
						158.749	3.576	Control_AP	INTMD
						147.242	0.753	Control_AP	INTMD
						147.995	16.73	Control_AP	INTMD
						146.023	18.722	Control_AP	INTMD
						158.385	13.485	Control_AP	INTMD
						155.706	-2.961	Control_AP	INTMD
						152.745	-15.019	Control_AP	INTMD
						137.726	9.293	Control_AP	INTMD
						147.019	5.905	Control_AP	INTMD
						152.924	-0.605	Control_AP	INTMD
						152.319	19.551	Control_AP	INTMD
						133.452	30.359	Control_AP	INTMD
						153.435	-10.305	Control_AP	INTMD
						143.13	24.146	Control_AP	INTMD
						150.962	-20.734	Control_AP	INTMD
						130.228	-3.032	Control_AP	INTMD
						127.196	11.308	Control_AP	INTMD
						138.504	12.205	Control_AP	INTMD
						150.709	-10.555	Control_AP	INTMD
						140.154	23.802	Control_AP	INTMD
						147.789	23.465	Control_AP	INTMD
						115.65	31.776	Control_AP	INTMD
						147.426	-41.313	Control_AP	INTMD
						106.113	20.53	Control_AP	INTMD
						126.643	-4.172	Control_AP	INTMD
						122.471	-0.195	Control_AP	INTMD
						122.276	27.943	Control_AP	INTMD
						150.219	4.636	Control_AP	INTMD
						154.855	-11.642	Control_AP	INTMD
						143.213	-12.757	Control_AP	INTMD
						130.456	-13.062	Control_AP	INTMD
						117.394	15.127	Control_AP	INTMD
						132.521	16.431	Control_AP	INTMD
						148.952	1.888	Control_AP	INTMD
						150.84	-9.227	Control_AP	INTMD
						141.613	-7.879	Control_AP	INTMD
						133.734	-8.441	Control_AP	INTMD
						125.293	29.466	Control_AP	INTMD
						154.759	-19.759	Control_AP	INTMD
						135	7.595	Control_AP	INTMD
						142.595	27.183	Control_AP	INTMD
						110.019	19.787	Control_AP	INTMD
						129.806	-37.143	Control_AP	INTMD
						107.758	9.592	Control_AP	INTMD
						117.35	-1.425	Control_AP	INTMD
						115.925	12.568	Control_AP	INTMD
						128.493	12.112	Control_AP	INTMD
						140.605	-16.559	Control_AP	INTMD
						124.046	7.794	Control_AP	INTMD
						131.84	-41.359	Control_AP	INTMD
						133.668	-14.167	Control_AP	INTMD
						119.501	-0.083	Control_AP	INTMD
						119.418	-18.987	Control_AP	INTMD
						100.431	29.375	Control_AP	INTMD
						129.806	4.791	Control_AP	INTMD
						134.597	-4.791	Control_AP	INTMD
						129.806	0.795	Control_AP	INTMD
						130.601	20.448	Control_AP	INTMD
						148.465	12.644	Control_AP	INTMD
						142.491	27.224	Control_AP	INTMD
						143.412	10.377	Control_AP	INTMD
						153.789	7.403	Control_AP	INTMD
						156.719	7.89	Control_AP	INTMD
						151.049	14.915	Control_AP	INTMD
						153.435	-4.014	Control_AP	INTMD
						149.421	6.351	Control_AP	INTMD
						155.772	8.848	Control_AP	INTMD
						158.622	-5.114	Control_AP	INTMD
						153.508	10.794	Control_AP	INTMD
						159.228	13.341	Control_AP	INTMD
						147.826	19.645	Control_AP	INTMD
						152.745	11.784	Control_AP	INTMD
						145.408	-8.259	Control_AP	INTMD
						137.149	-0.325	Control_AP	INTMD
						136.824	-2.038	Control_AP	INTMD
						134.786	6.772	Control_AP	INTMD
						141.558	5.971	Control_AP	INTMD
						147.529	4.637	Control_AP	INTMD
						152.166	-2.176	Control_AP	INTMD
						149.99	2.84	Control_AP	INTMD
						152.83	10.067	Control_AP	INTMD
						156.801	-2.618	Control_AP	INTMD
						154.183	3.644	Control_AP	INTMD
						157.827	-0.723	Control_AP	INTMD
						157.104	-9.096	Control_AP	INTMD
						148.008	11.626	Control_AP	INTMD
						159.634	-3.668	Control_AP	INTMD
						155.966	7.158	Control_AP	INTMD
						157.62	-2.729	Control_AP	INTMD
						154.891	8.41	Control_AP	INTMD
						145.812	17.133	Control_AP	INTMD
						158.839	-12.858	Control_AP	INTMD
						145.981	16.916	Control_AP	INTMD
						150.368	5.73	Control_AP	INTMD
						159.677	-17.301	Control_AP	INTMD
						142.376	2.023	Control_AP	INTMD
						144.399	9.432	Control_AP	INTMD
						153.831	0.05	Control_AP	INTMD
						151.336	2.423	Control_AP	INTMD
						153.759	1.699	Control_AP	INTMD
						155.458	-4.36	Control_AP	INTMD
						151.098	1.092	Control_AP	INTMD
						152.19	12.38	Control_AP	INTMD
						158.055	-0.27	Control_AP	INTMD
						157.785	-8.781	Control_AP	INTMD
						149.004	6.377	Control_AP	INTMD
						155.381	10.042	Control_AP	INTMD
						159.404	10.618	Control_nonAP	INTMD
						157.011	2.058	Control_nonAP	INTMD
						159.069	-12.363	Control_nonAP	INTMD
						146.706	5.697	Control_nonAP	INTMD
						152.403	-5.994	Control_nonAP	INTMD
						146.409	5.158	Control_nonAP	INTMD
						151.567	-2.632	Control_nonAP	INTMD
						148.935	-16.974	Control_nonAP	INTMD
						131.961	10.164	Control_nonAP	INTMD
						142.125	-2.361	Control_nonAP	INTMD
						139.764	-9.163	Control_nonAP	INTMD
						130.601	4.671	Control_nonAP	INTMD
						135.272	1.142	Control_nonAP	INTMD
						136.414	14.531	Control_nonAP	INTMD
						150.945	-21.851	Control_nonAP	INTMD
						129.094	-4.399	Control_nonAP	INTMD
						124.695	-13.492	Control_nonAP	INTMD
						111.203	-2.403	Control_nonAP	INTMD
						108.8	5.917	Control_nonAP	INTMD
						153.435	-0.947	Control_nonAP	INTMD
						152.488	-12.22	Control_nonAP	INTMD
						140.268	-8.959	Control_nonAP	INTMD
						131.309	1.138	Control_nonAP	INTMD
						132.447	-25.748	Control_nonAP	INTMD
						106.699	8.359	Control_nonAP	INTMD
						115.058	-3.897	Control_nonAP	INTMD
						111.161	-7.591	Control_nonAP	INTMD
						103.57	-6.659	Control_nonAP	INTMD
						109.393	-5.425	Control_nonAP	INTMD
						103.968	-0.692	Control_nonAP	INTMD
						103.276	1.114	Control_nonAP	INTMD
						104.39	-6.575	Control_nonAP	INTMD
						101.753	-9.263	Control_nonAP	INTMD
						156.595	-6.34	Control_nonAP	INTMD
						150.255	11.207	Control_nonAP	INTMD
						146.31	7.66	Control_nonAP	INTMD
						153.97	-4.185	Control_nonAP	INTMD
						149.785	-6.441	Control_nonAP	INTMD
						143.344	-8.988	Control_nonAP	INTMD
						134.356	6.55	Control_nonAP	INTMD
						140.906	2.224	Control_nonAP	INTMD
						143.13	3.417	Control_nonAP	INTMD
						146.547	-8.821	Control_nonAP	INTMD
						137.726	-10.01	Control_nonAP	INTMD
						127.716	-9.819	Control_nonAP	INTMD
						117.897	7.498	Control_nonAP	INTMD
						125.395	-11.115	Control_nonAP	INTMD
						114.28	4.775	Control_nonAP	INTMD
						119.055	4.056	Control_nonAP	INTMD
						123.111	-3.82	Control_nonAP	INTMD
						119.291	-27.645	Control_nonAP	INTMD
						110.772	16.098	Control_nonAP	INTMD
						126.87	-2.974	Control_nonAP	INTMD
						123.896	-10.049	Control_nonAP	INTMD
						113.847	-4.978	Control_nonAP	INTMD
						108.869	6.048	Control_nonAP	INTMD
						114.917	-8.711	Control_nonAP	INTMD
						106.206	13.509	Control_nonAP	INTMD
						119.715	3.813	Control_nonAP	INTMD
						123.528	-18.669	Control_nonAP	INTMD
						104.859	-3.225	Control_nonAP	INTMD
						101.634	1.68	Control_nonAP	INTMD
						103.314	-19.107	Control_nonAP	INTMD
						101.915	-1.739	Control_nonAP	INTMD
						100.176	-0.476	Control_nonAP	INTMD
						102.065	-4.94	Control_nonAP	INTMD
						107.376	-10.251	Control_nonAP	INTMD
						101.936	2.1	Control_nonAP	INTMD
						104.036	1.909	Control_nonAP	INTMD
						105.945	6.675	Control_nonAP	INTMD
						112.62	-9.625	Control_nonAP	INTMD
						102.995	9.625	Control_nonAP	INTMD
						112.62	3.945	Control_nonAP	INTMD
						116.565	0	Control_nonAP	INTMD
						116.565	16.645	Control_nonAP	INTMD
						133.21	-18.435	Control_nonAP	INTMD
						114.775	26.234	Control_nonAP	INTMD
						141.009	2.49	Control_nonAP	INTMD
						143.499	-43.906	Control_nonAP	INTMD
						124.915	4.673	Control_nonAP	INTMD
						129.588	7.457	Control_nonAP	INTMD
						137.045	-12.885	Control_nonAP	INTMD
						124.16	-8.6	Control_nonAP	INTMD
						115.56	-1.096	Control_nonAP	INTMD
						114.464	-6.814	Control_nonAP	INTMD
						106.699	-1.157	Control_nonAP	INTMD
						105.542	2.893	Control_nonAP	INTMD
						108.435	15.709	Control_nonAP	INTMD
						124.144	-14.759	Control_nonAP	INTMD
						109.385	7.18	Control_nonAP	INTMD
						116.565	-3.366	Control_nonAP	INTMD
						113.199	-7.385	Control_nonAP	INTMD
						105.814	4.312	Control_nonAP	INTMD
						110.126	7.224	Control_nonAP	INTMD
						117.35	10.525	Control_nonAP	INTMD
						127.875	-7.893	Control_nonAP	INTMD
						119.982	15.836	Control_nonAP	INTMD
						135.818	-21.194	Control_nonAP	INTMD
						114.624	4.936	Control_nonAP	INTMD
						119.56	-8.288	Control_nonAP	INTMD
						111.272	1.67	Control_nonAP	INTMD
						112.942	9.229	Control_nonAP	INTMD
						122.171	-6.36	Control_nonAP	INTMD
						127.107	-5.102	Control_nonAP	INTMD
						122.005	-14.413	Control_nonAP	INTMD
						107.592	3.364	Control_nonAP	INTMD
						110.956	1.048	Control_nonAP	INTMD
						112.004	-1.532	Control_nonAP	INTMD
						110.472	15.555	Control_nonAP	INTMD
						126.027	-4.167	Control_nonAP	INTMD
						121.86	-6.172	Control_nonAP	INTMD
						115.688	19.538	Control_nonAP	INTMD
						135.226	-12.405	Control_nonAP	INTMD
						122.821	-0.16	Control_nonAP	INTMD
						122.661	20.469	Control_nonAP	INTMD
						143.13	0.246	Control_nonAP	INTMD
						143.376	-15.892	Control_nonAP	INTMD
						127.484	29.808	Control_nonAP	INTMD
						157.292	3.908	Control_nonAP	INTMD
						144.822	-1.692	Control_nonAP	INTMD
						143.13	0.176	Control_nonAP	INTMD
						143.306	12.3	Control_nonAP	INTMD
						146.31	-0.836	Control_nonAP	INTMD
						145.474	-0.466	Control_nonAP	INTMD
						145.008	9.432	Control_nonAP	INTMD
						154.44	-25.151	Control_nonAP	INTMD
						129.289	-3.119	Control_nonAP	INTMD
						126.17	1.987	Control_nonAP	INTMD
						128.157	-1.903	Control_nonAP	INTMD
						126.254	13.145	Control_nonAP	INTMD
						139.399	-11.83	Control_nonAP	INTMD
						127.569	6.119	Control_nonAP	INTMD
						133.688	0	Control_nonAP	INTMD
						133.688	-21.068	Control_nonAP	INTMD
						112.62	2.995	Control_nonAP	INTMD
						115.615	2.433	Control_nonAP	INTMD
						118.048	-20.453	Control_nonAP	INTMD
						107.492	-1.993	Control_nonAP	INTMD
						105.499	4.196	Control_nonAP	INTMD
						109.695	1.745	Control_nonAP	INTMD
						116.565	2.726	Control_nonAP	INTMD
						119.291	-8.253	Control_nonAP	INTMD
						111.038	-14.698	Control_nonAP	INTMD
						109.22	0.434	Control_nonAP	INTMD
						109.654	9.032	Control_nonAP	INTMD
						118.686	-3.669	Control_nonAP	INTMD
						115.017	1.548	Control_nonAP	INTMD
						116.565	8.13	Control_nonAP	INTMD
						124.695	-10.62	Control_nonAP	INTMD
						114.075	-16.685	Control_nonAP	INTMD
						100.763	-24.004	Control_nonAP	INTMD
						106.699	17.546	Control_nonAP	INTMD
						113.962	11.576	Control_nonAP	INTMD
						125.538	6.972	Control_nonAP	INTMD
						132.51	14.916	Control_nonAP	INTMD
						147.426	8.13	Control_nonAP	INTMD
						155.556	-14.7	Control_nonAP	INTMD
						140.856	-7.734	Control_nonAP	INTMD
						133.122	9.693	Control_nonAP	INTMD
						142.815	-17.42	Control_nonAP	INTMD
						125.395	9.605	Control_nonAP	INTMD
						135	-1.332	Control_nonAP	INTMD
						133.668	-13.923	Control_nonAP	INTMD
						119.745	-21.419	Control_nonAP	INTMD
						108.435	-4.185	Control_nonAP	INTMD
						104.25	-0.034	Control_nonAP	INTMD
						104.216	-1.687	Control_nonAP	INTMD
						102.529	15.152	Control_nonAP	INTMD
						117.681	6.911	Control_nonAP	INTMD
						100.032	0.376	Control_nonAP	INTMD
						100.408	39.426	Control_nonAP	INTMD
						139.834	-14.037	Control_nonAP	INTMD
						125.797	12.962	Control_nonAP	INTMD
						138.759	-17.19	Control_nonAP	INTMD
						121.569	-19.474	Control_nonAP	INTMD
						102.095	4.133	Control_nonAP	INTMD
						106.228	0.162	Control_nonAP	INTMD
						106.39	18.119	Control_nonAP	INTMD
						124.509	3.31	Control_nonAP	INTMD
						127.819	-7.495	Control_nonAP	INTMD
						120.324	-11.722	Control_nonAP	INTMD
						108.602	-4.132	Control_nonAP	INTMD
						104.47	12.095	Control_nonAP	INTMD
						116.565	-11.31	Control_nonAP	INTMD
						105.255	9.189	Control_nonAP	INTMD
						114.444	5.488	Control_nonAP	INTMD
						119.932	25.819	Control_nonAP	INTMD
						136.054	-18.447	Control_nonAP	INTMD
						117.607	13.307	Control_nonAP	INTMD
						130.914	13.548	Control_nonAP	INTMD
						144.462	12.918	Control_nonAP	INTMD
						157.38	-9.129	Control_nonAP	INTMD
						148.251	4.13	Control_nonAP	INTMD
						152.381	-5.306	Control_nonAP	INTMD
						147.075	-18.305	Control_nonAP	INTMD
						128.77	-17.322	Control_nonAP	INTMD
						111.448	-24.514	Control_nonAP	INTMD
						116.267	10.69	Control_nonAP	INTMD
						126.957	-7.212	Control_nonAP	INTMD
						119.745	3.34	Control_nonAP	INTMD
						123.085	-3.103	Control_nonAP	INTMD
						119.982	-2.727	Control_nonAP	INTMD
						117.255	5.406	Control_nonAP	INTMD
						122.661	9.613	Control_nonAP	INTMD
						132.274	36.416	Control_nonAP	INTMD
						136.332	9.978	Control_nonAP	INTMD
						146.31	-14.49	Control_nonAP	INTMD
						131.82	13.402	Control_nonAP	INTMD
						145.222	7.181	Control_nonAP	INTMD
						152.403	1.567	Control_nonAP	INTMD
						153.97	-30.28	Control_nonAP	INTMD
						123.69	-4.306	Control_nonAP	INTMD
						119.384	-5.612	Control_nonAP	INTMD
						113.772	-5.337	Control_nonAP	INTMD
						108.435	-22.709	Control_nonAP	INTMD
						104.036	-22.166	Control_nonAP	INTMD
						101.535	54.503	Control_nonAP	INTMD
						156.038	16.837	Control_nonAP	INTMD
						130.888	12.242	Control_nonAP	INTMD
						143.13	-24.893	Control_nonAP	INTMD
						118.237	-6.276	Control_nonAP	INTMD
						111.961	-16.055	Control_nonAP	INTMD
						104.036	11.524	Control_nonAP	INTMD
						155.116	-20.547	Control_nonAP	INTMD
						134.569	-2.935	Control_nonAP	INTMD
						131.634	17.102	Control_nonAP	INTMD
						148.736	-13.736	Control_nonAP	INTMD
						135	-2.632	Control_nonAP	INTMD
						132.368	31.143	Control_nonAP	INTMD
						156.272	-9.962	Control_nonAP	INTMD
						146.31	-3.18	Control_nonAP	INTMD
						143.13	-5.566	Control_nonAP	INTMD
						137.564	14.245	Control_nonAP	INTMD
						151.809	-7.529	Control_nonAP	INTMD
						144.28	-0.534	Control_nonAP	INTMD
						143.746	-6.02	Control_nonAP	INTMD
						137.726	7.383	Control_nonAP	INTMD
						145.109	-2.928	Control_nonAP	INTMD
						142.181	-8.213	Control_nonAP	INTMD
						133.968	1.032	Control_nonAP	INTMD
						135	3.013	Control_nonAP	INTMD
						112.857	6.434	Control_nonAP	INTMD
						119.291	-1.694	Control_nonAP	INTMD
						117.597	17.403	Control_nonAP	INTMD
						135	23.812	Control_nonAP	INTMD
						158.812	20.653	Control_nonAP	INTMD
						138.434	7.534	Control_nonAP	INTMD
						145.968	-23.184	Control_nonAP	INTMD
						122.784	-20.255	Control_nonAP	INTMD
						102.529	-12.529	Control_nonAP	INTMD
						105.524	-1.259	Control_nonAP	INTMD
						102.051	29.554	Control_nonAP	INTMD
						131.605	0.077	Control_nonAP	INTMD
						131.682	-23.247	Control_nonAP	INTMD
						108.435	2.764	Control_nonAP	INTMD
						111.199	3.488	Control_nonAP	INTMD
						114.687	-26.647	Control_nonAP	INTMD
						124.992	-3.366	Control_nonAP	INTMD
						121.626	2.948	Control_nonAP	INTMD
						124.574	4.715	Control_nonAP	INTMD
						129.289	-20.364	Control_nonAP	INTMD
						108.925	1.631	Control_nonAP	INTMD
						110.556	-8.027	Control_nonAP	INTMD
						102.529	13.031	Control_nonAP	INTMD
						115.56	2.795	Control_nonAP	INTMD
						118.355	4.487	Control_nonAP	INTMD
						122.842	15.224	Control_nonAP	INTMD
						138.066	-12.528	Control_nonAP	INTMD
						110.788	9.281	Control_nonAP	INTMD
						120.069	5.75	Control_nonAP	INTMD
						125.819	2.056	Control_nonAP	INTMD
						127.875	-12.205	Control_nonAP	INTMD
						115.67	-7.658	Control_nonAP	INTMD
						108.012	-6.702	Control_nonAP	INTMD
						101.31	17.847	Control_nonAP	INTMD
						119.157	27.703	Control_nonAP	INTMD
						146.86	-27.359	Control_nonAP	INTMD
						119.501	11.1	Control_nonAP	INTMD
						130.601	2.551	Control_nonAP	INTMD
						133.152	-8.457	Control_nonAP	INTMD
						124.695	-4.316	Control_nonAP	INTMD
						120.379	-0.397	Control_nonAP	INTMD
						119.982	8.209	Control_nonAP	INTMD
						128.191	4.961	Control_nonAP	INTMD
						133.152	5.793	Control_nonAP	INTMD
						138.945	4.373	Control_nonAP	INTMD
						143.318	8.673	Control_nonAP	INTMD
						146.441	-34.444	Control_nonAP	INTMD
						111.997	14.03	Control_nonAP	INTMD
						126.027	3.779	Control_nonAP	INTMD
						129.806	5.194	Control_nonAP	INTMD
						135	-5.711	Control_nonAP	INTMD
						129.289	8.724	Control_nonAP	INTMD
						138.013	-9.749	Control_nonAP	INTMD
						128.264	-12.211	Control_nonAP	INTMD
						116.053	14.909	Control_nonAP	INTMD
						130.962	8.376	Control_nonAP	INTMD
						139.338	-8.076	Control_nonAP	INTMD
						131.262	1.248	Control_nonAP	INTMD
						132.51	-6.483	Control_nonAP	INTMD
						126.027	8.57	Control_nonAP	INTMD
						134.597	16.919	Control_nonAP	INTMD
						151.516	-11.566	Control_nonAP	INTMD
						124.019	21.286	Control_nonAP	INTMD
						145.305	-27.233	Control_nonAP	INTMD
						118.072	0.229	Control_nonAP	INTMD
						118.301	-22.59	Control_nonAP	INTMD
						102.095	7.125	Control_nonAP	INTMD
						109.22	-0.785	Control_nonAP	INTMD
						108.435	1.584	Control_nonAP	INTMD
						110.019	-3.862	Control_nonAP	INTMD
						106.157	16.983	Control_nonAP	INTMD
						123.14	-17.921	Control_nonAP	INTMD
						105.219	4.764	Control_nonAP	INTMD
						109.983	1.818	Control_nonAP	INTMD
						150.698	2.737	Control_nonAP	INTMD
						153.435	-22.521	Control_nonAP	INTMD
						130.914	2.208	Control_nonAP	INTMD
						133.122	-0.848	Control_nonAP	INTMD
						132.274	-7.428	Control_nonAP	INTMD
						124.846	-31.429	Control_nonAP	INTMD
						120.114	-20.652	Control_nonAP	INTMD
						117.897	-27.897	Control_nonAP	INTMD
						114.775	11.51	Control_nonAP	INTMD
						126.285	-14.484	Control_nonAP	INTMD
						150.945	-25.407	Control_nonAP	INTMD
						125.538	-1.394	Control_nonAP	INTMD
						124.144	26.111	Control_nonAP	INTMD
						150.255	-54.139	Control_nonAP	INTMD
						139.699	-7.425	Control_nonAP	INTMD
						132.274	-2.038	Control_nonAP	INTMD
						130.236	4.764	Control_nonAP	INTMD
						135	-26.565	Control_nonAP	INTMD
						108.435	7.001	Control_nonAP	INTMD
						115.436	10.591	Control_nonAP	INTMD
						126.027	7.125	Control_nonAP	INTMD
						133.152	-35.022	Control_nonAP	INTMD
						115.017	-2.637	Control_nonAP	INTMD
						112.38	-19.2	Control_nonAP	INTMD
						131.634	-39.844	Control_nonAP	INTMD
						109.938	1.863	Control_nonAP	INTMD
						128.48	-6.721	Control_nonAP	INTMD
						121.759	-1.249	Control_nonAP	INTMD
						120.51	7.395	Control_nonAP	INTMD
						127.905	1.239	Control_nonAP	INTMD
						129.144	-4.348	Control_nonAP	INTMD
						124.796	13.982	Control_nonAP	INTMD
						138.778	-9.182	Control_nonAP	INTMD
						129.596	-15.076	Control_nonAP	INTMD
						114.52	-5.08	Control_nonAP	INTMD
						109.44	6.12	Control_nonAP	INTMD
						115.56	15.626	Control_nonAP	INTMD
						131.186	-19.256	Control_nonAP	INTMD
						111.93	-1.374	Control_nonAP	INTMD
						110.556	-3.698	Control_nonAP	INTMD
						106.858	17.203	Control_nonAP	INTMD
						124.061	-18.116	Control_nonAP	INTMD
						105.945	-3.221	Control_nonAP	INTMD
						102.724	5.711	Control_nonAP	INTMD
						108.435	-7.696	Control_nonAP	INTMD
						100.739	26.461	Control_nonAP	INTMD
						151.991	-19.252	Control_nonAP	INTMD
						132.739	-7.364	Control_nonAP	INTMD
						125.375	12.268	Control_nonAP	INTMD
						137.643	-2.643	Control_nonAP	INTMD
						135	27.708	Control_nonAP	INTMD
						150.068	9.949	Control_nonAP	INTMD
						153.252	5.71	Control_nonAP	INTMD
						158.962	8.943	Control_nonAP	INTMD
						153.435	26.565	Control_nonAP	INTMD
						143.13	-21.371	Control_nonAP	INTMD
						138.066	2.374	Control_nonAP	INTMD
						140.44	-16.191	Control_nonAP	INTMD
						124.249	18.881	Control_nonAP	INTMD
						143.13	4.399	Control_nonAP	INTMD
						147.529	-1.673	Control_nonAP	INTMD
						145.856	-17.946	Control_nonAP	INTMD
						127.91	25.525	Control_nonAP	INTMD
						153.435	-14.036	Control_nonAP	INTMD
						139.399	-60.581	Control_nonAP	INTMD
						116.565	-4.764	Control_nonAP	INTMD
						111.801	20.673	Control_nonAP	INTMD
						132.474	-6.936	Control_nonAP	INTMD
						125.538	14.226	Control_nonAP	INTMD
						139.764	4.245	Control_nonAP	INTMD
						149.676	-28.107	Control_nonAP	INTMD
						121.569	18.042	Control_nonAP	INTMD
						139.611	-5.653	Control_nonAP	INTMD
						133.958	-3.357	Control_nonAP	INTMD
						130.601	1.333	Control_nonAP	INTMD
						131.934	11.196	Control_nonAP	INTMD
						143.13	1.598	Control_nonAP	INTMD
						144.728	-26.427	Control_nonAP	INTMD
						118.301	-9.866	Control_nonAP	INTMD
						108.435	16.927	Control_nonAP	INTMD
						125.362	10.643	Control_nonAP	INTMD
						136.005	-8.339	Control_nonAP	INTMD
						127.666	14.459	Control_nonAP	INTMD
						142.125	-0.936	Control_nonAP	INTMD
						141.189	27.501	Control_nonAP	INTMD
						159.444	6.52	Control_nonAP	INTMD
						144.462	-21.009	Control_nonAP	INTMD
						123.453	18.548	Control_nonAP	INTMD
						142.001	14.037	Control_nonAP	INTMD
						156.038	-15.152	Control_nonAP	INTMD
						140.886	5.424	Control_nonAP	INTMD
						146.31	3.945	Control_nonAP	INTMD
						150.255	-5.793	Control_nonAP	INTMD
						144.462	-9.462	Control_nonAP	INTMD
						135	-14.036	Control_nonAP	INTMD
						120.964	17.158	Control_nonAP	INTMD
						138.122	6.34	Control_nonAP	INTMD
						144.462	-9.462	Control_nonAP	INTMD
						135	11.104	Control_nonAP	INTMD
						146.104	2.932	Control_nonAP	INTMD
						149.036	17.969	Control_nonAP	INTMD
						126.254	34.946	Control_nonAP	INTMD
						146.31	-7.999	Control_nonAP	INTMD
						138.311	10.939	Control_nonAP	INTMD
						149.25	-0.214	Control_nonAP	INTMD
						149.036	-4.028	Control_nonAP	INTMD
						145.008	-18.138	Control_nonAP	INTMD
						126.87	41.241	Control_nonAP	INTMD
						135	33.566	Control_nonAP	INTMD
						156.656	-12.494	Control_nonAP	INTMD
						144.162	-20.472	Control_nonAP	INTMD
						123.69	7.496	Control_nonAP	INTMD
						131.186	3.814	Control_nonAP	INTMD
						135	-17.403	Control_nonAP	INTMD
						152.216	7.801	Control_nonAP	INTMD
						147.095	19.91	Control_nonAP	INTMD
						152.216	14.789	Control_nonAP	INTMD
						148.671	4.764	Control_nonAP	INTMD
						153.435	-11.524	Control_nonAP	INTMD
						141.911	11.524	Control_nonAP	INTMD
						153.435	-20.925	Control_nonAP	INTMD
						132.51	21.249	Control_nonAP	INTMD
						153.759	-8.351	Control_nonAP	INTMD
						145.408	-0.542	Control_nonAP	INTMD
						144.866	-4.54	Control_nonAP	INTMD
						140.326	14.529	Control_nonAP	INTMD
						154.855	-1.42	Control_nonAP	INTMD
						153.435	10.061	Control_nonAP	INTMD
						153.869	-6.34	Control_nonAP	INTMD
						108.435	5.527	Control_nonAP	INTMD
						113.962	-7.263	Control_nonAP	INTMD
						106.699	-18.64	Control_nonAP	INTMD
						100.305	-18.435	Control_nonAP	INTMD
						106.876	7.086	Control_nonAP	INTMD
						113.962	13.238	Control_nonAP	INTMD
						127.2	7.8	Control_nonAP	INTMD
						135	-21.371	Control_nonAP	INTMD
						113.629	-18.865	Control_nonAP	INTMD
						103.861	8.973	Control_nonAP	INTMD
						112.834	-11.524	Control_nonAP	INTMD
						101.31	-1.359	Control_nonAP	INTMD
						103.276	-0.697	Control_nonAP	INTMD
						124.695	-13.172	Control_nonAP	INTMD
						111.523	-0.913	Control_nonAP	INTMD
						110.61	1.512	Control_nonAP	INTMD
						112.122	1.263	Control_nonAP	INTMD
						113.385	-3.16	Control_nonAP	INTMD
						110.225	-2.434	Control_nonAP	INTMD
						107.791	52.19	Control_nonAP	INTMD
						159.981	4.895	Control_nonAP	INTMD
						149.859	-7.734	Control_nonAP	INTMD
						142.125	-5.184	Control_nonAP	INTMD
						136.941	3.385	Control_nonAP	INTMD
						140.326	2.804	Control_nonAP	INTMD
						143.13	9.093	Control_nonAP	INTMD
						152.223	-1.514	Control_nonAP	INTMD
						150.709	-9.055	Control_nonAP	INTMD
						141.654	15.147	Control_nonAP	INTMD
						151.887	-13.821	Control_nonAP	INTMD
						138.066	0.114	Control_nonAP	INTMD
						138.18	13.519	Control_nonAP	INTMD
						151.699	-11.051	Control_nonAP	INTMD
						140.648	-1.074	Control_nonAP	INTMD
						139.574	6.266	Control_nonAP	INTMD
						145.84	13.062	Control_nonAP	INTMD
						158.902	-3.243	Control_nonAP	INTMD
						155.659	-15.794	Control_nonAP	INTMD
						139.865	2.136	Control_nonAP	INTMD
						142.001	16.859	Control_nonAP	INTMD
						158.86	0.299	Control_nonAP	INTMD
						159.159	-0.32	Control_nonAP	INTMD
						158.839	-13.044	Control_nonAP	INTMD
						145.795	-2.665	Control_nonAP	INTMD
						143.13	1.632	Control_nonAP	INTMD
						144.762	-11.31	Control_nonAP	INTMD
						133.452	-1.178	Control_nonAP	INTMD
						132.274	14.036	Control_nonAP	INTMD
						146.31	-10.62	Control_nonAP	INTMD
						119.501	4.594	Control_nonAP	INTMD
						124.095	-21.756	Control_nonAP	INTMD
						102.339	-7.389	Control_nonAP	INTMD
						112.62	-20.22	Control_nonAP	INTMD
						124.16	-10.424	Control_nonAP	INTMD
						113.736	-8.027	Control_nonAP	INTMD
						105.709	0	Control_nonAP	INTMD
						105.709	-10.515	Control_nonAP	INTMD
						119.745	3.945	Control_nonAP	INTMD
						123.69	1.302	Control_nonAP	INTMD
						124.992	-1.302	Control_nonAP	INTMD
						123.69	-4.95	Control_nonAP	INTMD
						128.66	10.608	Control_nonAP	INTMD
						139.268	-16.797	Control_nonAP	INTMD
						122.471	-8.972	Control_nonAP	INTMD
						113.499	-5.694	Control_nonAP	INTMD
						107.805	0.63	Control_nonAP	INTMD
						108.435	-4.574	Control_nonAP	INTMD
						103.861	-1.645	Control_nonAP	INTMD
						102.216	-0.692	Control_nonAP	INTMD
						101.524	-4.113	Control_nonAP	INTMD
						114.848	7.052	Control_nonAP	INTMD
						121.9	-10.099	Control_nonAP	INTMD
						111.801	0.579	Control_nonAP	INTMD
						112.38	-11.07	Control_nonAP	INTMD
						101.31	7.125	Control_nonAP	INTMD
						108.435	-14.349	Control_nonAP	INTMD
						120.256	-6.294	Control_nonAP	INTMD
						113.962	12.908	Control_nonAP	INTMD
						126.87	-4.865	Control_nonAP	INTMD
						150.461	2.974	Control_nonAP	INTMD
						153.435	10.385	Control_nonAP	INTMD
						140.034	10.521	Control_nonAP	INTMD
						150.555	-0.487	Control_nonAP	INTMD
						150.068	-17.243	Control_nonAP	INTMD
						132.825	3.965	Control_nonAP	INTMD
						136.79	-1.79	Control_nonAP	INTMD
						135	-2.175	Control_nonAP	INTMD
						132.825	-24.39	Control_nonAP	INTMD
						108.435	14.226	Control_nonAP	INTMD
						122.661	-36.352	Control_nonAP	INTMD
						136.909	11.225	Control_nonAP	INTMD
						148.134	10.741	Control_nonAP	INTMD
						158.875	-39.935	Control_nonAP	INTMD
						118.94	-1.241	Control_nonAP	INTMD
						117.699	1.458	Control_nonAP	INTMD
						119.157	12.267	Control_nonAP	INTMD
						118.413	-9.978	Control_nonAP	INTMD
						108.435	-49.078	Control_nonAP	INTMD
						107.459	6.362	Control_nonAP	INTMD
						113.821	-6.351	Control_nonAP	INTMD
						107.47	24.804	Control_nonAP	INTMD
						132.274	-16.063	Control_nonAP	INTMD
						116.211	-20.202	Control_nonAP	INTMD
						118.74	9.757	Control_nonAP	INTMD
						128.497	9.718	Control_nonAP	INTMD
						138.215	13.888	Control_nonAP	INTMD
						152.103	-19.593	Control_nonAP	INTMD
						118.237	2.498	Control_nonAP	INTMD
						120.735	-15.48	Control_nonAP	INTMD
						105.255	14.026	Control_nonAP	INTMD
						119.281	-13.199	Control_nonAP	INTMD
						106.082	25.905	Control_nonAP	INTMD
						131.987	-12.486	Control_nonAP	INTMD
						119.501	-3.732	Control_nonAP	INTMD
						115.769	2.532	Control_nonAP	INTMD
						118.301	-13.046	Control_nonAP	INTMD
						105.255	-5.617	Control_nonAP	INTMD
						114.075	-2.108	Control_nonAP	INTMD
						111.967	5.714	Control_nonAP	INTMD
						117.681	3.283	Control_nonAP	INTMD
						120.964	-15.651	Control_nonAP	INTMD
						105.313	-17.161	Control_nonAP	INTMD
						131.634	6.092	Control_nonAP	INTMD
						137.726	-12.577	Control_nonAP	INTMD
						125.149	1.638	Control_nonAP	INTMD
						126.787	6.092	Control_nonAP	INTMD
						132.879	-48.256	Control_nonAP	INTMD
						105.327	9.94	Control_nonAP	INTMD
						115.267	19.733	Control_nonAP	INTMD
						135	4.399	Control_nonAP	INTMD
						139.399	-1.459	Control_nonAP	INTMD
						137.94	-25.189	Control_nonAP	INTMD
						112.751	-33.949	Control_nonAP	INTMD
						116.162	14.139	Control_nonAP	INTMD
						130.301	-25.767	Control_nonAP	INTMD
						104.534	25.165	Control_nonAP	INTMD
						129.699	-7.125	Control_nonAP	INTMD
						122.574	-3.672	Control_nonAP	INTMD
						116.862	18.451	Control_nonAP	INTMD
						135.313	13.321	Control_nonAP	INTMD
						148.634	0.866	Control_nonAP	INTMD
						149.5	9.791	Control_nonAP	INTMD
						159.291	4.764	Control_nonAP	INTMD
						141.34	9.605	Control_nonAP	INTMD
						150.945	11.405	Control_nonAP	INTMD
						135	4.399	Control_nonAP	INTMD
						139.399	26.565	Control_nonAP	INTMD
						144.462	7.559	Control_nonAP	INTMD
						152.021	-6.288	Control_nonAP	INTMD
						145.733	-9.691	Control_nonAP	INTMD
						136.042	-4.987	Control_nonAP	INTMD
						131.055	17.981	Control_nonAP	INTMD
						149.036	-2.966	Control_nonAP	INTMD
						146.07	-11.643	Control_nonAP	INTMD
						125.161	9.839	Control_nonAP	INTMD
						135	18.831	Control_nonAP	INTMD
						153.831	1.725	Control_nonAP	INTMD
						155.556	11.449	Control_nonAP	INTMD
						136.909	14.427	Control_nonAP	INTMD
						151.336	-5.026	Control_nonAP	INTMD
						146.31	17.981	Control_nonAP	INTMD
						151.96	10.937	Control_nonAP	INTMD
						151.032	3.735	Control_nonAP	INTMD
						154.767	1.158	Control_nonAP	INTMD
						155.925	0.576	Control_nonAP	INTMD
						156.501	3.104	Control_nonAP	INTMD
						159.605	4.806	Control_nonAP	INTMD
						116.196	5.433	Control_nonAP	INTMD
						121.629	22.166	Control_nonAP	INTMD
						143.795	-0.665	Control_nonAP	INTMD
						143.13	-26.565	Control_nonAP	INTMD
						116.565	-1.769	Control_nonAP	INTMD
						114.796	10.196	Control_nonAP	INTMD
						124.992	6.942	Control_nonAP	INTMD
						131.934	3.066	Control_nonAP	INTMD
						135	-5.38	Control_nonAP	INTMD
						129.62	7.635	Control_nonAP	INTMD
						137.255	4.87	Control_nonAP	INTMD
						142.125	-1.748	Control_nonAP	INTMD
						140.377	-2.311	Control_nonAP	INTMD
						138.066	5.563	Control_nonAP	INTMD
						143.629	0.213	Control_nonAP	INTMD
						143.842	4.399	Control_nonAP	INTMD
						148.241	-5.111	Control_nonAP	INTMD
						143.13	-3.16	Control_nonAP	INTMD
						139.97	-2.244	Control_nonAP	INTMD
						137.726	2.468	Control_nonAP	INTMD
						128.66	1.146	Control_nonAP	INTMD
						129.806	-19.012	Control_nonAP	INTMD
						110.794	7.816	Control_nonAP	INTMD
						118.61	-7.239	Control_nonAP	INTMD
						111.371	17.707	Control_nonAP	INTMD
						129.078	-7.47	Control_nonAP	INTMD
						121.608	6.267	Control_nonAP	INTMD
						127.875	4.652	Control_nonAP	INTMD
						132.527	-1.926	Control_nonAP	INTMD
						130.601	3.68	Control_nonAP	INTMD
						134.281	-3.549	Control_nonAP	INTMD
						130.732	7.885	Control_nonAP	INTMD
						138.617	5.225	Control_nonAP	INTMD
						143.842	-3.465	Control_nonAP	INTMD
						140.377	-28.439	Control_nonAP	INTMD
						111.938	-5.586	Control_nonAP	INTMD
						106.352	20.518	Control_nonAP	INTMD
						126.87	7.057	Control_nonAP	INTMD
						141.483	-1.618	Control_nonAP	INTMD
						139.865	-8.81	Control_nonAP	INTMD
						131.055	20.983	Control_nonAP	INTMD
						152.038	-12.639	Control_nonAP	INTMD
						139.399	11.299	Control_nonAP	INTMD
						150.698	10.502	Control_nonAP	INTMD
						143.231	10.204	Control_nonAP	INTMD
						153.435	-11.524	Control_nonAP	INTMD
						141.911	13.798	Control_nonAP	INTMD
						155.709	3.735	Control_nonAP	INTMD
						159.444	-2.483	Control_nonAP	INTMD
						156.961	-0.305	Control_nonAP	INTMD
						156.656	6.737	Control_nonAP	INTMD
						154.654	-3.709	Control_nonAP	INTMD
						150.945	-0.236	Control_nonAP	INTMD
						150.709	7.49	Control_nonAP	INTMD
						158.199	3.068	Control_nonAP	INTMD
						149.621	6.97	Control_nonAP	INTMD
						156.591	1.794	Control_nonAP	INTMD
						158.385	10.305	Control_nonAP	INTMD
						151.587	8.759	Control_nonAP	INTMD
						154.654	-10.681	Control_nonAP	INTMD
						143.973	-19.902	Control_nonAP	INTMD
						124.071	9.347	Control_nonAP	INTMD
						133.418	2.491	Control_nonAP	INTMD
						135.909	3.258	Control_nonAP	INTMD
						139.167	-11.381	Control_nonAP	INTMD
						127.786	17.904	Control_nonAP	INTMD
						145.69	-10.69	Control_nonAP	INTMD
						135	18.435	Control_nonAP	INTMD
						153.435	-22.056	Control_nonAP	INTMD
						131.379	18.837	Control_nonAP	INTMD
						150.216	-3.491	Control_nonAP	INTMD
						146.725	1.104	Control_nonAP	INTMD
						105.255	-7.125	Control_nonAP	INTMD
						110.556	-2.121	Control_nonAP	INTMD
						108.435	-38.66	Control_nonAP	INTMD
						109.747	24.772	Control_nonAP	INTMD
						134.519	20.601	Control_nonAP	INTMD
						155.12	-4.865	Control_nonAP	INTMD
						150.255	19.569	Control_nonAP	INTMD
						134.497	-2.16	Control_nonAP	INTMD
						132.337	24.354	Control_nonAP	INTMD
						156.691	-2.771	Control_nonAP	INTMD
						153.92	-18.124	Control_nonAP	INTMD
						135.796	18.768	Control_nonAP	INTMD
						154.564	-8.944	Control_nonAP	INTMD
						135	-21.801	Control_nonAP	INTMD
						113.199	1.818	Control_nonAP	INTMD
						115.017	25.408	Control_nonAP	INTMD
						140.425	29.813	Control_nonAP	INTMD
						120.324	9.236	Control_nonAP	INTMD
						129.56	1.172	Control_nonAP	INTMD
						130.732	13.43	Control_nonAP	INTMD
						144.162	-5.348	Control_nonAP	INTMD
						138.814	0.585	Control_nonAP	INTMD
						139.399	-7.579	Control_nonAP	INTMD
						149.09	-1.959	Control_nonAP	INTMD
						147.131	16.032	Control_nonAP	INTMD
						143.326	1.136	Control_nonAP	INTMD
						144.462	7.109	Control_nonAP	INTMD
						151.571	9.23	Control_nonAP	INTMD
						151.937	-16.937	Control_nonAP	INTMD
						135	28.909	Control_nonAP	INTMD
						152.354	5.997	Control_nonAP	INTMD
						158.351	-5.997	Control_nonAP	INTMD
						152.354	25.355	Control_nonAP	INTMD
						157.154	16.96	Control_nonAP	INTMD
						146.31	2.082	Control_nonAP	INTMD
						148.392	5.043	Control_nonAP	INTMD
						153.435	-15.709	Control_nonAP	INTMD
						137.726	4.399	Control_nonAP	INTMD
						142.125	7.619	Control_nonAP	INTMD
						149.744	-10.345	Control_nonAP	INTMD
						139.399	5.609	Control_nonAP	INTMD
						145.008	-20.162	Control_nonAP	INTMD
						124.846	15.348	Control_nonAP	INTMD
						140.194	18.375	Control_nonAP	INTMD
						158.569	-7.624	Control_nonAP	INTMD
						150.945	-8.528	Control_nonAP	INTMD
						142.417	37.583	Control_nonAP	INTMD
						154.855	-3.484	Control_nonAP	INTMD
						151.371	11.016	Control_nonAP	INTMD
						108.768	44.937	Control_nonAP	INTMD
						153.705	-6.946	Control_nonAP	INTMD
						146.759	-0.854	Control_nonAP	INTMD
						145.905	-17.068	Control_nonAP	INTMD
						128.837	8.338	Control_nonAP	INTMD
						137.175	10.732	Control_nonAP	INTMD
						147.907	10.905	Control_nonAP	INTMD
						158.812	-39.615	Control_nonAP	INTMD
						119.197	-29.197	Control_nonAP	INTMD
						101.31	-11.52	Control_nonAP	INTMD
						101.104	-1.146	Control_nonAP	INTMD
						135.877	-1.678	Control_nonAP	INTMD
						134.199	-4.762	Control_nonAP	INTMD
						129.437	6.895	Control_nonAP	INTMD
						136.332	-4.058	Control_nonAP	INTMD
						132.274	8.267	Control_nonAP	INTMD
						140.541	-8.531	Control_nonAP	INTMD
						132.01	11.832	Control_nonAP	INTMD
						143.842	-17.751	Control_nonAP	INTMD
						126.091	13.256	Control_nonAP	INTMD
						139.347	-10.958	Control_nonAP	INTMD
						128.389	4.84	Control_nonAP	INTMD
						133.229	1.771	Control_nonAP	INTMD
						135	3.738	Control_nonAP	INTMD
						138.738	14.081	Control_nonAP	INTMD
						152.819	-4.249	Control_nonAP	INTMD
						148.57	5.196	Control_nonAP	INTMD
						153.766	-4.92	Control_nonAP	INTMD
						148.846	-25.735	Control_nonAP	INTMD
						123.111	2.624	Control_nonAP	INTMD
						125.735	15.171	Control_nonAP	INTMD
						149.267	-1.312	Control_nonAP	INTMD
						147.955	-13.645	Control_nonAP	INTMD
						134.31	6.596	Control_nonAP	INTMD
						140.906	-4.329	Control_nonAP	INTMD
						136.577	7.396	Control_nonAP	INTMD
						143.973	-10.904	Control_nonAP	INTMD
						133.069	6.425	Control_nonAP	INTMD
						139.494	10.402	Control_nonAP	INTMD
						149.896	7.034	Control_nonAP	INTMD
						156.93	0.45	Control_nonAP	INTMD
						157.38	0.426	Control_nonAP	INTMD
						157.806	-2.523	Control_nonAP	INTMD
						155.283	-7.11	Control_nonAP	INTMD
						148.173	3.714	Control_nonAP	INTMD
						151.887	4.914	Control_nonAP	INTMD
						156.801	-18.256	Control_nonAP	INTMD
						138.545	8.869	Control_nonAP	INTMD
						147.414	-2.163	Control_nonAP	INTMD
						145.251	17.85	Control_nonAP	INTMD
						115.56	2.512	Control_nonAP	INTMD
						118.072	-11.775	Control_nonAP	INTMD
						106.297	-5.947	Control_nonAP	INTMD
						100.35	-4.557	Control_nonAP	INTMD
						110.276	-13.151	Control_nonAP	INTMD
						111.438	1.761	Control_nonAP	INTMD
						113.199	-1.458	Control_nonAP	INTMD
						111.741	2.676	Control_nonAP	INTMD
						114.417	-10.381	Control_nonAP	INTMD
						104.036	5.404	Control_nonAP	INTMD
						109.44	4.551	Control_nonAP	INTMD
						113.991	-1.873	Control_nonAP	INTMD
						112.118	-2.473	Control_nonAP	INTMD
						109.645	-5.238	Control_nonAP	INTMD
						104.407	24.549	Control_nonAP	INTMD
						115.489	-7.602	Control_nonAP	INTMD
						107.887	0.046	Control_nonAP	INTMD
						107.933	-17.447	Control_nonAP	INTMD
						108.153	-10.558	Control_nonAP	INTMD
						109.567	8.505	Control_nonAP	INTMD
						118.072	-4.075	Control_nonAP	INTMD
						113.997	9.693	Control_nonAP	INTMD
						123.69	5.87	Control_nonAP	INTMD
						139.925	-9.57	Control_nonAP	INTMD
						130.355	-12.856	Control_nonAP	INTMD
						117.499	1.187	Control_nonAP	INTMD
						118.686	11.44	Control_nonAP	INTMD
						130.126	-16.307	Control_nonAP	INTMD
						113.819	14.146	Control_nonAP	INTMD
						127.965	-9.144	Control_nonAP	INTMD
						118.821	6.253	Control_nonAP	INTMD
						125.074	-12.523	Control_nonAP	INTMD
						112.551	-6.147	Control_nonAP	INTMD
						106.404	0.428	Control_nonAP	INTMD
						106.832	-31.302	Control_nonAP	INTMD
						106.612	-19.972	Control_nonAP	INTMD
						118.105	1.946	Control_nonAP	INTMD
						120.051	-25.213	Control_nonAP	INTMD
						156.161	4.135	Control_nonAP	INTMD
						150.255	3.355	Control_nonAP	INTMD
						153.61	-1.619	Control_nonAP	INTMD
						151.991	-7.247	Control_nonAP	INTMD
						144.744	4.135	Control_nonAP	INTMD
						148.879	2.645	Control_nonAP	INTMD
						151.524	-4.103	Control_nonAP	INTMD
						147.421	6.59	Control_nonAP	INTMD
						154.011	17.373	Control_nonAP	INTMD
						133.152	17.684	Control_nonAP	INTMD
						150.836	3.298	Control_nonAP	INTMD
						154.134	9.309	Control_nonAP	INTMD
						145.089	15.301	Control_nonAP	INTMD
						134.635	-25.835	Control_nonAP	INTMD
						119.745	-18.041	Control_nonAP	INTMD
						101.704	-11.903	Control_nonAP	INTMD
						100.383	-3.613	Control_nonAP	INTMD
						108.625	-1.749	Control_nonAP	INTMD
						106.876	-26.695	Control_nonAP	INTMD
						100.874	-5.453	Control_nonAP	INTMD
						118.944	22.053	Control_nonAP	INTMD
						140.997	-22.349	Control_nonAP	INTMD
						118.648	24.446	Control_nonAP	INTMD
						143.094	6.582	Control_nonAP	INTMD
						149.676	-9.912	Control_nonAP	INTMD
						139.764	-22.17	Control_nonAP	INTMD
						117.594	27.212	Control_nonAP	INTMD
						144.806	-6.495	Control_nonAP	INTMD
						138.311	1.501	Control_nonAP	INTMD
						139.812	-15.717	Control_nonAP	INTMD
						124.095	8.508	Control_nonAP	INTMD
						132.603	14.904	Control_nonAP	INTMD
						147.507	-10.928	Control_nonAP	INTMD
						136.579	-3.031	Control_nonAP	INTMD
						133.548	-2.982	Control_nonAP	INTMD
						130.566	17.399	Control_nonAP	INTMD
						147.965	3.982	Control_nonAP	INTMD
						151.947	-25.077	Control_nonAP	INTMD
						126.87	19.288	Control_nonAP	INTMD
						146.158	6.443	Control_nonAP	INTMD
						109.805	3.545	Control_nonAP	INTMD
						113.35	6.778	Control_nonAP	INTMD
						120.128	-7.441	Control_nonAP	INTMD
						112.687	13.995	Control_nonAP	INTMD
						126.682	3.226	Control_nonAP	INTMD
						129.908	-1.343	Control_nonAP	INTMD
						128.565	-1.037	Control_nonAP	INTMD
						127.528	-4.509	Control_nonAP	INTMD
						123.019	13.488	Control_nonAP	INTMD
						136.507	-12.127	Control_nonAP	INTMD
						124.38	-0.327	Control_nonAP	INTMD
						124.053	13.367	Control_nonAP	INTMD
						137.42	-22.87	Control_nonAP	INTMD
						114.55	-5.625	Control_nonAP	INTMD
						108.925	6.798	Control_nonAP	INTMD
						115.723	16.551	Control_nonAP	INTMD
						132.274	-3.283	Control_nonAP	INTMD
						128.991	-9.009	Control_nonAP	INTMD
						119.982	3.494	Control_nonAP	INTMD
						123.476	-11.227	Control_nonAP	INTMD
						133.713	-0.861	Control_nonAP	INTMD
						132.852	14.124	Control_nonAP	INTMD
						146.976	-21.079	Control_nonAP	INTMD
						125.897	-10.209	Control_nonAP	INTMD
						115.688	13.601	Control_nonAP	INTMD
						129.289	5.711	Control_nonAP	INTMD
						135	-16.607	Control_nonAP	INTMD
						118.393	27.701	Control_nonAP	INTMD
						146.094	-8.933	Control_nonAP	INTMD
						137.161	-27.362	Control_nonAP	INTMD
						109.799	14.71	Control_nonAP	INTMD
						124.509	-10.781	Control_nonAP	INTMD
						113.728	15.868	Control_nonAP	INTMD
						129.596	-33.48	Control_nonAP	INTMD
						118.61	-24.524	Control_nonAP	INTMD
						105.255	5.404	Control_nonAP	INTMD
						110.659	-20.659	Control_nonAP	INTMD
						112.845	1.32	Control_nonAP	INTMD
						114.165	-7.976	Control_nonAP	INTMD
						106.189	18.576	Control_nonAP	INTMD
						124.765	9.45	Control_nonAP	INTMD
						134.215	7.331	Control_nonAP	INTMD
						141.546	-19.742	Control_nonAP	INTMD
						121.804	-3.415	Control_nonAP	INTMD
						118.389	6.633	Control_nonAP	INTMD
						117.646	-7.288	Control_nonAP	INTMD
						110.358	9.28	Control_nonAP	INTMD
						119.638	17.806	Control_nonAP	INTMD
						137.444	-29.009	Control_nonAP	INTMD
						106.098	7.417	Control_nonAP	INTMD
						113.515	-15.06	Control_nonAP	INTMD
						131.82	-5.793	Control_nonAP	INTMD
						126.027	-21.591	Control_nonAP	INTMD
						104.436	-3.002	Control_nonAP	INTMD
						101.434	2.602	Control_nonAP	INTMD
						104.036	-3.416	Control_nonAP	INTMD
						100.62	12.796	Control_nonAP	INTMD
						113.416	-3.168	Control_nonAP	INTMD
						110.248	7.731	Control_nonAP	INTMD
						117.979	5.711	Control_nonAP	INTMD
						123.69	-9.788	Control_nonAP	INTMD
						113.902	6.173	Control_nonAP	INTMD
						120.075	-5.3	Control_nonAP	INTMD
						116.565	3.979	Control_nonAP	INTMD
						120.544	-18.015	Control_nonAP	INTMD
						102.529	33.513	Control_nonAP	INTMD
						136.042	-25.486	Control_nonAP	INTMD
						110.556	22.616	Control_nonAP	INTMD
						133.172	24.678	Control_nonAP	INTMD
						157.85	-17.656	Control_nonAP	INTMD
						140.194	20.516	Control_nonAP	INTMD
						142.39	22.898	Control_nonAP	INTMD
						143.673	7.533	Control_nonAP	INTMD
						151.206	4.377	Control_nonAP	INTMD
						155.583	-28.713	Control_nonAP	INTMD
						126.87	8.13	Control_nonAP	INTMD
						135	24.228	Control_nonAP	INTMD
						159.228	-5.793	Control_nonAP	INTMD
						153.435	-19.129	Control_nonAP	INTMD
						109.231	6.441	Control_nonAP	INTMD
						115.672	-7.534	Control_nonAP	INTMD
						108.138	-4.897	Control_nonAP	INTMD
						103.241	7.042	Control_nonAP	INTMD
						110.283	-6.891	Control_nonAP	INTMD
						103.392	-5.262	Control_nonAP	INTMD
						102.907	20.839	Control_nonAP	INTMD
						123.746	-5.693	Control_nonAP	INTMD
						118.053	-7.128	Control_nonAP	INTMD
						110.925	-5.857	Control_nonAP	INTMD
						105.068	16.607	Control_nonAP	INTMD
						121.675	-22.851	Control_nonAP	INTMD
						109.712	1.238	Control_nonAP	INTMD
						110.95	-26.419	Control_nonAP	INTMD
						108.435	-2.175	Control_nonAP	INTMD
						136.226	-8.351	Control_nonAP	INTMD
						127.875	4.471	Control_nonAP	INTMD
						132.346	-29.057	Control_nonAP	INTMD
						103.289	-11.617	Control_nonAP	INTMD
						101.101	3.306	Control_nonAP	INTMD
						104.407	0.583	Control_nonAP	INTMD
						104.99	-6.86	Control_nonAP	INTMD
						143.807	-45.51	Control_nonAP	INTMD
						105.03	3.355	Control_nonAP	INTMD
						108.385	6.059	Control_nonAP	INTMD
						114.444	1.53	Control_nonAP	INTMD
						115.974	-10.223	Control_nonAP	INTMD
						105.751	-12.571	Control_nonAP	INTMD
						104.547	-35.341	Control_nonAP	INTMD
						109.44	-16.95	Control_nonAP	INTMD
						118.686	-35.597	Control_nonAP	INTMD
						100.62	6.079	Control_nonAP	INTMD
						106.699	-10.762	Control_nonAP	INTMD
						118.61	-1.26	Control_nonAP	INTMD
						117.35	-17.446	Control_nonAP	INTMD
						129.094	18.171	Control_nonAP	INTMD
						147.265	-22.835	Control_nonAP	INTMD
						124.43	-14.683	Control_nonAP	INTMD
						109.747	19.542	Control_nonAP	INTMD
						129.289	-18.894	Control_nonAP	INTMD
						110.395	-12.188	Control_nonAP	INTMD
						101.31	26.565	Control_nonAP	INTMD
						127.875	-21.485	Control_nonAP	INTMD
						106.39	11.86	Control_nonAP	INTMD
						118.25	-11.86	Control_nonAP	INTMD
						106.39	15.04	Control_nonAP	INTMD
						121.43	-8.596	Control_nonAP	INTMD
						112.834	-30.251	Control_nonAP	INTMD
						111.431	6.52	Control_nonAP	INTMD
						117.951	-10.688	Control_nonAP	INTMD
						107.263	16.729	Control_nonAP	INTMD
						123.992	-17.993	Control_nonAP	INTMD
						123.875	19.84	Control_nonAP	INTMD
						143.715	5.634	Control_nonAP	INTMD
						149.349	-24.44	Control_nonAP	INTMD
						124.909	-0.516	Control_nonAP	INTMD
						124.393	-11.773	Control_nonAP	INTMD
						112.62	15.386	Control_nonAP	INTMD
						128.006	20.542	Control_nonAP	INTMD
						148.548	-19.654	Control_nonAP	INTMD
						128.894	-9.726	Control_nonAP	INTMD
						119.168	21.441	Control_nonAP	INTMD
						140.609	-9.631	Control_nonAP	INTMD
						130.978	2.154	Control_nonAP	INTMD
						133.132	3.383	Control_nonAP	INTMD
						136.515	-11.04	Control_nonAP	INTMD
						125.475	11.857	Control_nonAP	INTMD
						137.332	-16.131	Control_nonAP	INTMD
						121.201	4.279	Control_nonAP	INTMD
						125.48	16.645	Control_nonAP	INTMD
						142.125	-14.119	Control_nonAP	INTMD
						128.006	-5.832	Control_nonAP	INTMD
						123.875	19.84	Control_nonAP	INTMD
						143.715	5.634	Control_nonAP	INTMD
						149.349	-24.44	Control_nonAP	INTMD
						124.909	-0.516	Control_nonAP	INTMD
						124.393	-11.773	Control_nonAP	INTMD
						112.62	15.386	Control_nonAP	INTMD
						128.006	20.542	Control_nonAP	INTMD
						148.548	-19.654	Control_nonAP	INTMD
						128.894	-9.726	Control_nonAP	INTMD
						119.168	21.441	Control_nonAP	INTMD
						140.609	-9.631	Control_nonAP	INTMD
						130.978	2.154	Control_nonAP	INTMD
						133.132	3.383	Control_nonAP	INTMD
						136.515	-11.04	Control_nonAP	INTMD
						125.475	11.857	Control_nonAP	INTMD
						137.332	-16.131	Control_nonAP	INTMD
						121.201	4.279	Control_nonAP	INTMD
						125.48	16.645	Control_nonAP	INTMD
						142.125	-14.119	Control_nonAP	INTMD
						128.006	-5.832	Control_nonAP	INTMD
						127.666	-4.666	Control_nonAP	INTMD
						123	-19.645	Control_nonAP	INTMD
						103.355	-10.629	Control_nonAP	INTMD
						113.443	-4.833	Control_nonAP	INTMD
						108.61	-29.92	Control_nonAP	INTMD
						159.624	-6.403	Control_nonAP	INTMD
						153.221	-4.485	Control_nonAP	INTMD
						148.736	20.283	Control_nonAP	INTMD
						111.801	9.646	Control_nonAP	INTMD
						121.447	-7.434	Control_nonAP	INTMD
						114.013	-6.044	Control_nonAP	INTMD
						107.969	6.527	Control_nonAP	INTMD
						114.496	-0.867	Control_nonAP	INTMD
						113.629	-28.746	Control_nonAP	INTMD
						104.036	-10.67	Control_nonAP	INTMD
						108.8	1.483	Control_nonAP	INTMD
						110.283	-9.663	Control_nonAP	INTMD
						100.62	2.656	Control_nonAP	INTMD
						103.276	23.781	Control_nonAP	INTMD
						127.057	-10.492	Control_nonAP	INTMD
						122.859	-5.451	Control_nonAP	INTMD
						117.408	3.207	Control_nonAP	INTMD
						120.615	5.824	Control_nonAP	INTMD
						126.439	4.162	Control_nonAP	INTMD
						130.601	16.964	Control_nonAP	INTMD
						147.565	-8.345	Control_nonAP	INTMD
						139.22	22.651	Control_nonAP	INTMD
						156.9	-1.331	Control_nonAP	INTMD
						155.569	16.805	Control_nonAP	INTMD
						159.628	-8.021	Control_nonAP	INTMD
						151.607	10.168	Control_nonAP	INTMD
						158.468	-8.934	Control_nonAP	INTMD
						149.534	10.707	Control_nonAP	INTMD
						155.041	7.523	Control_nonAP	INTMD
						143.427	13.021	Control_nonAP	INTMD
						156.448	-0.287	Control_nonAP	INTMD
						156.161	-0.637	Control_nonAP	INTMD
						155.524	-1.043	Control_nonAP	INTMD
						154.481	21.012	Control_nonAP	INTMD
						137.49	-3.899	Control_nonAP	INTMD
						133.591	4.556	Control_nonAP	INTMD
						138.147	-0.999	Control_nonAP	INTMD
						137.148	-5.601	Control_nonAP	INTMD
						131.547	4.511	Control_nonAP	INTMD
						136.058	-3.65	Control_nonAP	INTMD
						132.408	-2.488	Control_nonAP	INTMD
						129.92	0.206	Control_nonAP	INTMD
						130.126	-5.568	Control_nonAP	INTMD
						124.558	-2.613	Control_nonAP	INTMD
						121.945	12.813	Control_nonAP	INTMD
						134.758	-19.698	Control_nonAP	INTMD
						115.06	4.518	Control_nonAP	INTMD
						119.578	-5.402	Control_nonAP	INTMD
						114.176	-2.375	Control_nonAP	INTMD
						111.801	-3.982	Control_nonAP	INTMD
						107.819	-2.249	Control_nonAP	INTMD
						105.57	4.611	Control_nonAP	INTMD
						110.181	6.654	Control_nonAP	INTMD
						116.835	-6.715	Control_nonAP	INTMD
						151.614	-3.707	Control_nonAP	INTMD
						147.907	1.129	Control_nonAP	INTMD
						149.036	4.569	Control_nonAP	INTMD
						153.605	2.952	Control_nonAP	INTMD
						156.557	14.859	Control_nonAP	INTMD
						140.194	5.195	Control_nonAP	INTMD
						145.389	0.102	Control_nonAP	INTMD
						145.491	19.013	Control_nonAP	INTMD
						135	0	Control_nonAP	INTMD
						135	-15.595	Control_nonAP	INTMD
[truncated: 1,398 more rows]

## Sheet: Fig. 2i
Cellular configuration-dependent dynamics of the boundary angle change for the pair of junctions that form the boundary angle (θ0) more than 160˚
Statistics: Student's t-test (unpaired, two-sided)
Plotted						Raw data
Experiment	Class	Diff_Angle_Mean	Diff_Angle_SEM	n		Angle	Diff_Angle	Experiment	Class
Control_AP	Opened	-3.32294	0.413801	578		173.1	-13.271	Control_AP	Opened
Control_nonAP	Opened	-9.69735	1.1324	149		177.436	-23.731	Control_AP	Opened
Tl_RNAi_AP	Opened	-3.24954	0.524939	392		162.597	5.064	Control_AP	Opened
						167.661	-17.631	Control_AP	Opened
						177.064	-24.576	Control_AP	Opened
Statistics						163.072	7.379	Control_AP	Opened
pair	p-value					170.451	-5.891	Control_AP	Opened
Control_AP vs Control_nonAP	3.405e-07					164.56	-18.94	Control_AP	Opened
Control_nonAP vs Tl_RNAi_AP	5.456e-07					167.471	-0.085	Control_AP	Opened
Control_AP vs Tl_RNAi_AP	0.9126					167.386	-15.716	Control_AP	Opened
						173.089	-30.964	Control_AP	Opened
						165.379	-1.411	Control_AP	Opened
						163.968	3.677	Control_AP	Opened
						167.645	-9.13	Control_AP	Opened
						168.69	-14.901	Control_AP	Opened
						165.041	-2.973	Control_AP	Opened
						162.068	-11.724	Control_AP	Opened
						173.454	-8.522	Control_AP	Opened
						164.932	-31.55	Control_AP	Opened
						165.51	11.853	Control_AP	Opened
						177.363	-8.331	Control_AP	Opened
						169.032	10.968	Control_AP	Opened
						180	-54.189	Control_AP	Opened
						164.932	13.491	Control_AP	Opened
						178.423	-6.477	Control_AP	Opened
						171.946	-20.247	Control_AP	Opened
						179.204	-6.9	Control_AP	Opened
						172.304	-30.393	Control_AP	Opened
						169.592	-19.196	Control_AP	Opened
						177.879	-21.754	Control_AP	Opened
						175.781	-5.027	Control_AP	Opened
						170.754	-12.369	Control_AP	Opened
						161.565	12.246	Control_AP	Opened
						173.811	-5.121	Control_AP	Opened
						168.69	-14.459	Control_AP	Opened
						168.69	-23.682	Control_AP	Opened
						161.565	-6.798	Control_AP	Opened
						164.745	-27.563	Control_AP	Opened
						161.565	13.465	Control_AP	Opened
						175.03	-36.85	Control_AP	Opened
						160.241	-29.64	Control_AP	Opened
						164.055	-25.499	Control_AP	Opened
						172.235	-6.374	Control_AP	Opened
						165.861	3.035	Control_AP	Opened
						168.896	-5.595	Control_AP	Opened
						163.301	5.389	Control_AP	Opened
						168.69	-13.465	Control_AP	Opened
						180	-8.746	Control_AP	Opened
						171.254	-0.716	Control_AP	Opened
						170.538	-9.769	Control_AP	Opened
						160.769	12.74	Control_AP	Opened
						173.509	1.727	Control_AP	Opened
						175.236	0.065	Control_AP	Opened
						175.301	0.3	Control_AP	Opened
						175.601	-1.941	Control_AP	Opened
						173.66	6.34	Control_AP	Opened
						180	-4.399	Control_AP	Opened
						165.964	-12.529	Control_AP	Opened
						164.055	1.738	Control_AP	Opened
						165.793	3.113	Control_AP	Opened
						168.906	10.147	Control_AP	Opened
						179.053	-3.817	Control_AP	Opened
						175.236	-6.546	Control_AP	Opened
						168.69	1.848	Control_AP	Opened
						170.538	-4.003	Control_AP	Opened
						166.535	7.754	Control_AP	Opened
						174.289	-5.824	Control_AP	Opened
						168.465	-6.9	Control_AP	Opened
						161.565	3.262	Control_AP	Opened
						164.827	15.173	Control_AP	Opened
						167.005	-3.704	Control_AP	Opened
						163.301	-0.043	Control_AP	Opened
						163.258	-6.457	Control_AP	Opened
						169.695	-9.678	Control_AP	Opened
						160.017	11.134	Control_AP	Opened
						171.151	-5.092	Control_AP	Opened
						166.059	0.616	Control_AP	Opened
						166.675	2.015	Control_AP	Opened
						168.69	-3.394	Control_AP	Opened
						165.296	-10.043	Control_AP	Opened
						168.559	0.585	Control_AP	Opened
						169.144	-3.18	Control_AP	Opened
						165.964	2.357	Control_AP	Opened
						168.321	7.28	Control_AP	Opened
						175.601	-5.239	Control_AP	Opened
						170.362	-2.701	Control_AP	Opened
						167.005	10.792	Control_AP	Opened
						177.797	1.772	Control_AP	Opened
						179.569	-3.968	Control_AP	Opened
						175.601	-18.435	Control_AP	Opened
						162.943	-14.618	Control_AP	Opened
						168.056	11.944	Control_AP	Opened
						180	-6.546	Control_AP	Opened
						173.454	-25.925	Control_AP	Opened
						172.1	-6.041	Control_AP	Opened
						166.059	-11.204	Control_AP	Opened
						169.061	2.408	Control_AP	Opened
						171.469	6.954	Control_AP	Opened
						178.423	-8.728	Control_AP	Opened
						169.695	-12.734	Control_AP	Opened
						167.471	11.956	Control_AP	Opened
						179.427	-16.336	Control_AP	Opened
						163.091	10.525	Control_AP	Opened
						173.616	1.985	Control_AP	Opened
						175.601	4.399	Control_AP	Opened
						180	-36.027	Control_AP	Opened
						174.806	-2.936	Control_AP	Opened
						171.87	-8.374	Control_AP	Opened
						163.496	-6.033	Control_AP	Opened
						179.687	-4.086	Control_AP	Opened
						175.601	-14.401	Control_AP	Opened
						161.2	10.003	Control_AP	Opened
						171.203	3.603	Control_AP	Opened
						173.66	-3.122	Control_AP	Opened
						170.538	5.277	Control_AP	Opened
						175.815	0.433	Control_AP	Opened
						176.248	-17.102	Control_AP	Opened
						165.548	-14.839	Control_AP	Opened
						163.25	4.362	Control_AP	Opened
						167.612	-3.509	Control_AP	Opened
						164.103	1.942	Control_AP	Opened
						166.045	8.049	Control_AP	Opened
						174.094	-17.083	Control_AP	Opened
						178.152	-3.346	Control_AP	Opened
						174.806	-14.46	Control_AP	Opened
						160.346	18.508	Control_AP	Opened
						178.854	1.146	Control_AP	Opened
						180	-19.747	Control_AP	Opened
						160.253	6.911	Control_AP	Opened
						167.164	-4.092	Control_AP	Opened
						174.289	0.947	Control_AP	Opened
						175.236	-3.001	Control_AP	Opened
						172.235	-0.981	Control_AP	Opened
						171.254	-7.269	Control_AP	Opened
						163.985	6.553	Control_AP	Opened
						170.538	-4.574	Control_AP	Opened
						165.964	-1.032	Control_AP	Opened
						164.932	5.906	Control_AP	Opened
						170.838	2.822	Control_AP	Opened
						173.66	-3.187	Control_AP	Opened
						170.473	-3.309	Control_AP	Opened
						167.164	4.275	Control_AP	Opened
						171.439	-5.873	Control_AP	Opened
						165.566	2.49	Control_AP	Opened
						168.056	4.044	Control_AP	Opened
						172.1	-4.458	Control_AP	Opened
						167.642	8.544	Control_AP	Opened
						176.186	-11.388	Control_AP	Opened
						164.798	7.812	Control_AP	Opened
						172.61	-6.445	Control_AP	Opened
						168.111	-15.366	Control_AP	Opened
						178.995	-7.125	Control_AP	Opened
						171.87	-10.305	Control_AP	Opened
						161.565	14.036	Control_AP	Opened
						175.601	-10.071	Control_AP	Opened
						165.53	-9.369	Control_AP	Opened
						166.159	9.077	Control_AP	Opened
						175.236	4.764	Control_AP	Opened
						180	-13.325	Control_AP	Opened
						166.675	-7.334	Control_AP	Opened
						173.66	-7.91	Control_AP	Opened
						165.75	-5.497	Control_AP	Opened
						160.253	0	Control_AP	Opened
						160.253	13.407	Control_AP	Opened
						173.66	-4.565	Control_AP	Opened
						169.095	5.711	Control_AP	Opened
						174.806	-2.936	Control_AP	Opened
						168.007	-7.774	Control_AP	Opened
						160.233	-15.987	Control_AP	Opened
						165.343	-18.894	Control_AP	Opened
						173.66	-4.049	Control_AP	Opened
						169.611	-0.085	Control_AP	Opened
						169.526	5.28	Control_AP	Opened
						174.806	-2.401	Control_AP	Opened
						172.405	-1.867	Control_AP	Opened
						170.538	-2.062	Control_AP	Opened
						168.476	7.125	Control_AP	Opened
						175.601	-0.795	Control_AP	Opened
						174.289	-25.253	Control_AP	Opened
						164.055	9.756	Control_AP	Opened
						173.811	3.009	Control_AP	Opened
						176.82	-27.33	Control_AP	Opened
						168.69	0.321	Control_AP	Opened
						169.011	-1.847	Control_AP	Opened
						167.164	0.307	Control_AP	Opened
						167.471	3.783	Control_AP	Opened
						171.254	4.347	Control_AP	Opened
						164.291	-9.246	Control_AP	Opened
						164.745	3.945	Control_AP	Opened
						168.69	-1.219	Control_AP	Opened
						167.471	9.112	Control_AP	Opened
						176.583	-20.545	Control_AP	Opened
						162.512	0.63	Control_AP	Opened
						163.142	15.546	Control_AP	Opened
						178.688	-10.783	Control_AP	Opened
						167.905	-7.672	Control_AP	Opened
						160.233	5.31	Control_AP	Opened
						165.543	-10.889	Control_AP	Opened
						166.059	-2.402	Control_AP	Opened
						163.657	5.132	Control_AP	Opened
						168.789	1.253	Control_AP	Opened
						170.042	1.212	Control_AP	Opened
						171.254	-9.689	Control_AP	Opened
						161.565	14.349	Control_AP	Opened
						175.914	-14.349	Control_AP	Opened
						161.565	10.305	Control_AP	Opened
						171.87	2.419	Control_AP	Opened
						174.289	-5.194	Control_AP	Opened
						169.095	6.506	Control_AP	Opened
						175.601	-0.365	Control_AP	Opened
						175.236	4.764	Control_AP	Opened
						180	-9.462	Control_AP	Opened
						170.538	-11.094	Control_AP	Opened
						174.289	-8.325	Control_AP	Opened
						165.964	-2.663	Control_AP	Opened
						163.301	-1.54	Control_AP	Opened
						161.761	5.71	Control_AP	Opened
						167.471	-0.307	Control_AP	Opened
						167.164	12.836	Control_AP	Opened
						180	-9.462	Control_AP	Opened
						170.538	3.751	Control_AP	Opened
						174.289	-2.419	Control_AP	Opened
						171.87	1.79	Control_AP	Opened
						173.66	-2.669	Control_AP	Opened
						170.991	0.263	Control_AP	Opened
						171.254	8.746	Control_AP	Opened
						180	0	Control_AP	Opened
						180	-5.194	Control_AP	Opened
						174.806	-1.931	Control_AP	Opened
						172.875	-28.966	Control_AP	Opened
						167.005	-5.44	Control_AP	Opened
						161.565	-0.796	Control_AP	Opened
						160.769	9.769	Control_AP	Opened
						170.538	-9.283	Control_AP	Opened
						161.255	7.065	Control_AP	Opened
						168.32	-3.575	Control_AP	Opened
						164.745	-7.365	Control_AP	Opened
						174.936	-7.031	Control_AP	Opened
						167.905	8.586	Control_AP	Opened
						176.491	-6.982	Control_AP	Opened
						169.509	3.366	Control_AP	Opened
						172.875	-16.944	Control_AP	Opened
						167.905	-12.622	Control_AP	Opened
						166.855	-6.9	Control_AP	Opened
						171.254	-10.589	Control_AP	Opened
						160.665	-8.043	Control_AP	Opened
						162.607	-5.806	Control_AP	Opened
						166.675	-0.616	Control_AP	Opened
						165.651	-0.582	Control_AP	Opened
						165.069	-0.593	Control_AP	Opened
						164.476	-3.728	Control_AP	Opened
						160.748	3.997	Control_AP	Opened
						164.745	-3.551	Control_AP	Opened
						160.925	-7.49	Control_AP	Opened
						163.965	0.673	Control_AP	Opened
						164.638	-4.891	Control_AP	Opened
						164.208	-4.219	Control_AP	Opened
						169.475	-5.307	Control_AP	Opened
						164.168	-16.173	Control_AP	Opened
						163.968	4.124	Control_AP	Opened
						168.092	-5.195	Control_AP	Opened
						162.897	2.172	Control_AP	Opened
						165.069	-5.544	Control_AP	Opened
						170.819	0.208	Control_AP	Opened
						179.204	-12.875	Control_AP	Opened
						166.329	4.829	Control_AP	Opened
						171.158	-1.094	Control_AP	Opened
						170.064	8.922	Control_AP	Opened
						178.986	-5.495	Control_AP	Opened
						173.491	1.559	Control_AP	Opened
						175.05	4.107	Control_AP	Opened
						179.157	0.843	Control_AP	Opened
						180	-9.926	Control_AP	Opened
						170.074	7.323	Control_AP	Opened
						177.397	2.603	Control_AP	Opened
						180	-16.26	Control_AP	Opened
						163.74	8.495	Control_AP	Opened
						172.235	-3.545	Control_AP	Opened
						168.69	-4.245	Control_AP	Opened
						164.445	9.028	Control_AP	Opened
						173.473	-8.728	Control_AP	Opened
						164.745	4.788	Control_AP	Opened
						169.533	-6.513	Control_AP	Opened
						163.02	-5.541	Control_AP	Opened
						178.403	-7.21	Control_AP	Opened
						171.193	2.261	Control_AP	Opened
						173.454	-4.764	Control_AP	Opened
						168.69	-2.045	Control_AP	Opened
						166.645	1.487	Control_AP	Opened
						168.132	0.558	Control_AP	Opened
						168.69	0.819	Control_AP	Opened
						169.509	4.008	Control_AP	Opened
						173.517	4.438	Control_AP	Opened
						177.955	-5.409	Control_AP	Opened
						172.546	-3.037	Control_AP	Opened
						169.509	7.781	Control_AP	Opened
						177.29	-11.911	Control_AP	Opened
						165.379	0.698	Control_AP	Opened
						166.077	0.187	Control_AP	Opened
						166.264	11.383	Control_AP	Opened
						177.647	-2.282	Control_AP	Opened
						175.365	0.061	Control_AP	Opened
						175.426	-7.557	Control_AP	Opened
						167.869	2.895	Control_AP	Opened
						163.413	-11.059	Control_AP	Opened
						164.384	-4.038	Control_AP	Opened
						160.346	5.184	Control_AP	Opened
						165.53	-9.463	Control_AP	Opened
						169.33	-6.321	Control_AP	Opened
						163.009	1.492	Control_AP	Opened
						164.501	-3.178	Control_AP	Opened
						161.323	-11.579	Control_AP	Opened
						160.56	1.801	Control_AP	Opened
						162.361	2.115	Control_AP	Opened
						164.476	4.354	Control_AP	Opened
						168.83	-0.14	Control_AP	Opened
						168.69	3.892	Control_AP	Opened
						172.582	2.308	Control_AP	Opened
						166.077	-16.218	Control_AP	Opened
						164.604	5.242	Control_AP	Opened
						169.846	-5.755	Control_AP	Opened
						164.091	-5.216	Control_AP	Opened
						160.925	5.104	Control_AP	Opened
						166.049	-3.338	Control_AP	Opened
						162.711	-1.762	Control_AP	Opened
						160.949	5.906	Control_AP	Opened
						166.855	3.683	Control_AP	Opened
						170.538	-7.931	Control_AP	Opened
						162.607	10.268	Control_AP	Opened
						172.875	-14.676	Control_AP	Opened
						161.565	-2.121	Control_AP	Opened
						162.284	3.68	Control_AP	Opened
						165.964	-1.219	Control_AP	Opened
						164.745	-6.756	Control_AP	Opened
						167.905	0.785	Control_AP	Opened
						168.69	-6.634	Control_AP	Opened
						162.056	3.013	Control_AP	Opened
						165.069	0.895	Control_AP	Opened
						165.964	10.84	Control_AP	Opened
						176.804	-1.868	Control_AP	Opened
						165.964	4.574	Control_AP	Opened
						170.538	-1.394	Control_AP	Opened
						169.144	-15.709	Control_AP	Opened
						163.496	2.643	Control_AP	Opened
						166.139	0.83	Control_AP	Opened
						166.969	-1.005	Control_AP	Opened
						165.964	-1.635	Control_AP	Opened
						164.329	0.74	Control_AP	Opened
						165.069	7.806	Control_AP	Opened
						172.875	-4.97	Control_AP	Opened
						167.905	6.173	Control_AP	Opened
						174.078	-1.203	Control_AP	Opened
						165.268	4.162	Control_AP	Opened
						169.43	2.997	Control_AP	Opened
						172.427	-8.332	Control_AP	Opened
						164.095	3.532	Control_AP	Opened
						167.627	7.058	Control_AP	Opened
						174.685	-5.846	Control_AP	Opened
						168.839	3.331	Control_AP	Opened
						172.17	4.016	Control_AP	Opened
						176.186	-3.885	Control_AP	Opened
						172.301	-6.701	Control_AP	Opened
						165.6	6.635	Control_AP	Opened
						172.235	-3.457	Control_AP	Opened
						168.778	6.158	Control_AP	Opened
						174.936	-11.581	Control_AP	Opened
						163.355	2.38	Control_AP	Opened
						165.735	-5.175	Control_AP	Opened
						160.56	1.859	Control_AP	Opened
						162.419	-5.824	Control_AP	Opened
						171.012	-0.398	Control_AP	Opened
						176.328	-15.001	Control_AP	Opened
						161.327	18.029	Control_AP	Opened
						179.356	-1.835	Control_AP	Opened
						177.521	-7.068	Control_AP	Opened
						170.453	-12.776	Control_AP	Opened
						165.6	1.159	Control_AP	Opened
						166.759	-5.194	Control_AP	Opened
						161.565	12.276	Control_AP	Opened
						173.841	-10.591	Control_AP	Opened
						163.25	-9.815	Control_AP	Opened
						169.846	-18.176	Control_AP	Opened
						160.062	-4.754	Control_AP	Opened
						168.056	-12.852	Control_AP	Opened
						162.52	-13.02	Control_AP	Opened
						172.235	-5.839	Control_AP	Opened
						166.396	-1.92	Control_AP	Opened
						164.476	-1.121	Control_AP	Opened
						163.355	-2.745	Control_AP	Opened
						160.61	-12.179	Control_AP	Opened
						167.196	9.942	Control_AP	Opened
						177.138	-0.318	Control_AP	Opened
						176.82	-15.871	Control_AP	Opened
						160.949	-37.259	Control_AP	Opened
						170.205	-32.412	Control_AP	Opened
						160.674	2.99	Control_AP	Opened
						163.664	3.37	Control_AP	Opened
						167.034	-3.532	Control_AP	Opened
						163.502	-5.882	Control_AP	Opened
						169.824	1.832	Control_AP	Opened
						171.656	-14.689	Control_AP	Opened
						165.155	8.505	Control_AP	Opened
						173.66	-3.721	Control_AP	Opened
						162.897	-32.661	Control_AP	Opened
						160.56	12.364	Control_AP	Opened
						171.87	-10.886	Control_AP	Opened
						160.984	-17.563	Control_AP	Opened
						162.979	2.985	Control_AP	Opened
						165.964	-6.03	Control_AP	Opened
						161.295	-29.606	Control_AP	Opened
						162.463	2.318	Control_AP	Opened
						164.781	15.219	Control_AP	Opened
						180	-15.255	Control_AP	Opened
						164.745	-11.31	Control_AP	Opened
						179.187	-14.188	Control_AP	Opened
						164.999	-17.092	Control_AP	Opened
						169.467	-4.722	Control_AP	Opened
						164.745	0	Control_AP	Opened
						164.745	6.828	Control_AP	Opened
						171.573	0.996	Control_AP	Opened
						172.569	1.698	Control_AP	Opened
						174.267	-24.695	Control_AP	Opened
						172.648	-5.161	Control_AP	Opened
						167.487	-15.496	Control_AP	Opened
						161.565	18.251	Control_AP	Opened
						179.816	-5.182	Control_AP	Opened
						174.634	4.384	Control_AP	Opened
						179.018	-3.359	Control_AP	Opened
						175.659	-5.179	Control_AP	Opened
						170.48	-44.453	Control_AP	Opened
						165.845	7.167	Control_AP	Opened
						173.012	-5.116	Control_AP	Opened
						167.896	8.578	Control_AP	Opened
						176.474	-8.505	Control_AP	Opened
						167.969	-5.288	Control_AP	Opened
						162.681	-8.431	Control_AP	Opened
						178.576	-15.679	Control_AP	Opened
						162.897	16.098	Control_AP	Opened
						178.995	-51.657	Control_AP	Opened
						167.642	-21.903	Control_AP	Opened
						168.391	-0.92	Control_AP	Opened
						167.471	10.418	Control_AP	Opened
						177.889	-5.166	Control_AP	Opened
						172.723	2.838	Control_AP	Opened
						175.561	-6.515	Control_AP	Opened
						169.046	-14.606	Control_AP	Opened
						165.548	-6.799	Control_AP	Opened
						164.725	-1.086	Control_AP	Opened
						163.639	-17.616	Control_AP	Opened
						164.745	4.795	Control_AP	Opened
						169.54	-11.155	Control_AP	Opened
						171.87	-0.167	Control_AP	Opened
						171.703	-0.449	Control_AP	Opened
						171.254	3.002	Control_AP	Opened
						174.256	1.19	Control_AP	Opened
						175.446	-0.046	Control_AP	Opened
						175.4	-19.694	Control_AP	Opened
						163.811	4.3	Control_AP	Opened
						168.111	10.099	Control_AP	Opened
						178.21	-24.775	Control_AP	Opened
						167.276	5.315	Control_AP	Opened
						172.591	-9.267	Control_AP	Opened
						163.324	2.64	Control_AP	Opened
						165.964	-15.002	Control_AP	Opened
						163.956	13.82	Control_AP	Opened
						177.776	-29.987	Control_AP	Opened
						171.254	3.945	Control_AP	Opened
						161.109	-18.618	Control_AP	Opened
						169.715	-26.303	Control_AP	Opened
						161.192	1.158	Control_AP	Opened
						162.35	-5.631	Control_AP	Opened
						164.609	-13.56	Control_AP	Opened
						165.964	14.036	Control_AP	Opened
						180	-7.797	Control_AP	Opened
						172.203	-2.81	Control_AP	Opened
						169.393	8.117	Control_AP	Opened
						177.51	-10.47	Control_AP	Opened
						167.04	10.098	Control_AP	Opened
						177.138	-5.773	Control_AP	Opened
						171.365	-0.827	Control_AP	Opened
						170.538	-25.849	Control_AP	Opened
						161.961	-8.526	Control_AP	Opened
						164.62	0.591	Control_AP	Opened
						165.211	-6.589	Control_AP	Opened
						164.302	2.172	Control_AP	Opened
						166.474	-1.333	Control_AP	Opened
						165.141	-5.913	Control_AP	Opened
						172.569	-11.748	Control_AP	Opened
						160.821	-12.995	Control_AP	Opened
						167.471	-14.726	Control_AP	Opened
						164.529	8.346	Control_AP	Opened
						172.875	-12.485	Control_AP	Opened
						160.39	5.306	Control_AP	Opened
						162.897	0	Control_AP	Opened
						162.897	1.158	Control_AP	Opened
						164.055	0.348	Control_AP	Opened
						164.403	-7.602	Control_AP	Opened
						163.04	6.34	Control_AP	Opened
						169.38	-8.528	Control_AP	Opened
						160.852	-3.232	Control_AP	Opened
						163.301	-1.367	Control_AP	Opened
						161.934	5.953	Control_AP	Opened
						167.887	8.747	Control_AP	Opened
						176.634	-6.56	Control_AP	Opened
						170.074	-5.142	Control_AP	Opened
						164.932	-0.877	Control_AP	Opened
						164.055	0	Control_AP	Opened
						164.055	-1.978	Control_AP	Opened
						162.077	-16.265	Control_AP	Opened
						162.945	-4.106	Control_AP	Opened
						162.897	-12.529	Control_AP	Opened
						177.507	-1.266	Control_AP	Opened
						176.241	1.448	Control_AP	Opened
						177.689	-8.333	Control_AP	Opened
						169.356	-1.867	Control_AP	Opened
						167.489	2.206	Control_AP	Opened
						169.695	-1.543	Control_AP	Opened
						168.152	9.873	Control_AP	Opened
						178.025	0.518	Control_AP	Opened
						178.543	0.353	Control_AP	Opened
						178.896	-2.262	Control_AP	Opened
						176.634	-3.084	Control_AP	Opened
						173.55	4.813	Control_AP	Opened
						178.363	-4.372	Control_AP	Opened
						173.991	1.176	Control_AP	Opened
						175.167	2.343	Control_AP	Opened
						177.51	-3.85	Control_AP	Opened
						173.66	-0.18	Control_AP	Opened
						173.48	3.25	Control_AP	Opened
						176.73	-15.534	Control_AP	Opened
						161.196	5.412	Control_AP	Opened
						169.054	-2.112	Control_AP	Opened
						166.942	-0.495	Control_AP	Opened
						166.447	0.113	Control_AP	Opened
						166.56	-4.698	Control_AP	Opened
						161.862	3.54	Control_AP	Opened
						165.402	5.625	Control_AP	Opened
						171.027	-6.582	Control_AP	Opened
						164.445	12.952	Control_AP	Opened
						177.397	-2.486	Control_AP	Opened
						174.911	5.089	Control_AP	Opened
						180	-1.469	Control_AP	Opened
						178.531	-1.422	Control_AP	Opened
						177.109	-3.449	Control_AP	Opened
						173.66	-2.641	Control_AP	Opened
						171.019	-1.027	Control_AP	Opened
						169.992	6.828	Control_AP	Opened
						176.82	-6.919	Control_AP	Opened
						169.901	4.213	Control_AP	Opened
						174.114	3.453	Control_AP	Opened
						177.567	-0.099	Control_AP	Opened
						171.18	7.778	Control_AP	Opened
						178.958	-2.534	Control_AP	Opened
						176.424	3.452	Control_AP	Opened
						179.876	-1.467	Control_AP	Opened
						178.409	-6.095	Control_AP	Opened
						172.314	6.294	Control_AP	Opened
						178.608	-12.028	Control_AP	Opened
						166.58	9.844	Control_AP	Opened
						176.424	-2.824	Control_AP	Opened
						173.6	0.872	Control_AP	Opened
						174.472	-4.065	Control_AP	Opened
						170.407	5.779	Control_AP	Opened
						176.186	-7.969	Control_AP	Opened
						168.217	6.813	Control_AP	Opened
						175.03	-3.911	Control_AP	Opened
						171.119	-11.442	Control_AP	Opened
						163.381	1.52	Control_AP	Opened
						164.901	0.023	Control_AP	Opened
						164.924	-13.588	Control_AP	Opened
						164.57	-6.515	Control_AP	Opened
						165.423	3.476	Control_AP	Opened
						168.899	-6.903	Control_AP	Opened
						161.996	3.073	Control_AP	Opened
						165.069	-3.05	Control_AP	Opened
						162.019	3.672	Control_AP	Opened
						165.691	-1.951	Control_AP	Opened
						163.74	-1.39	Control_AP	Opened
						170.022	-13.011	Control_nonAP	Opened
						169.144	-15.709	Control_nonAP	Opened
						161.462	-15.152	Control_nonAP	Opened
						161.2	-16.378	Control_nonAP	Opened
						168.69	-3.945	Control_nonAP	Opened
						164.745	-28.413	Control_nonAP	Opened
						172.875	-41.987	Control_nonAP	Opened
						163.511	0.544	Control_nonAP	Opened
						164.055	-7.783	Control_nonAP	Opened
						179.465	-10.989	Control_nonAP	Opened
						168.476	-30.042	Control_nonAP	Opened
						176.332	-2.526	Control_nonAP	Opened
						173.806	-6.635	Control_nonAP	Opened
						167.171	3.564	Control_nonAP	Opened
						170.735	-24.294	Control_nonAP	Opened
						177.839	-7.001	Control_nonAP	Opened
						170.838	-1.329	Control_nonAP	Opened
						169.509	1.576	Control_nonAP	Opened
						171.085	1.1	Control_nonAP	Opened
						172.185	-8.994	Control_nonAP	Opened
						163.191	-39.172	Control_nonAP	Opened
						165.964	1.507	Control_nonAP	Opened
						167.471	-2.557	Control_nonAP	Opened
						164.914	-12.923	Control_nonAP	Opened
						162.708	-12.64	Control_nonAP	Opened
						160.017	-6.765	Control_nonAP	Opened
						167.905	-6.34	Control_nonAP	Opened
						161.565	-8.13	Control_nonAP	Opened
						180	-17.43	Control_nonAP	Opened
						162.57	15.024	Control_nonAP	Opened
						177.594	-34.464	Control_nonAP	Opened
						168.69	11.31	Control_nonAP	Opened
						180	-20.556	Control_nonAP	Opened
						165.964	-5.404	Control_nonAP	Opened
						160.56	-23.77	Control_nonAP	Opened
						167.005	7.618	Control_nonAP	Opened
						174.623	-48.369	Control_nonAP	Opened
						161.2	18.8	Control_nonAP	Opened
						180	-34.695	Control_nonAP	Opened
						168.111	-33.111	Control_nonAP	Opened
						168.566	5.528	Control_nonAP	Opened
						174.094	3.682	Control_nonAP	Opened
						177.776	-5.906	Control_nonAP	Opened
						171.87	-10.305	Control_nonAP	Opened
						161.565	5.541	Control_nonAP	Opened
						167.106	11.675	Control_nonAP	Opened
						178.781	-22.125	Control_nonAP	Opened
						160.017	-12.922	Control_nonAP	Opened
						167.005	-14.789	Control_nonAP	Opened
						167.005	0.864	Control_nonAP	Opened
						167.869	-19.198	Control_nonAP	Opened
						163.496	-9.627	Control_nonAP	Opened
						164.876	11.141	Control_nonAP	Opened
						176.017	-1.211	Control_nonAP	Opened
						174.806	-2.936	Control_nonAP	Opened
						171.87	-22.011	Control_nonAP	Opened
						163.82	-23.786	Control_nonAP	Opened
						164.055	7.199	Control_nonAP	Opened
						171.254	-29.914	Control_nonAP	Opened
						162.35	-27.35	Control_nonAP	Opened
						165.964	-21.502	Control_nonAP	Opened
						167.005	-4.108	Control_nonAP	Opened
						162.897	5.793	Control_nonAP	Opened
						168.69	-31.781	Control_nonAP	Opened
						164.291	-1.394	Control_nonAP	Opened
						162.897	-10.937	Control_nonAP	Opened
						162.897	-11.865	Control_nonAP	Opened
						164.411	-14.556	Control_nonAP	Opened
						161.2	-17.969	Control_nonAP	Opened
						163.393	-8.739	Control_nonAP	Opened
						161.267	5.062	Control_nonAP	Opened
						168.69	-17.103	Control_nonAP	Opened
						160.346	2.694	Control_nonAP	Opened
						163.04	-8.386	Control_nonAP	Opened
						169.824	2.946	Control_nonAP	Opened
						172.77	-38.273	Control_nonAP	Opened
						170.238	2.851	Control_nonAP	Opened
						173.089	-52.765	Control_nonAP	Opened
						163.163	-19.837	Control_nonAP	Opened
						160.801	-8.864	Control_nonAP	Opened
						163.909	-11.555	Control_nonAP	Opened
						177.709	-4.291	Control_nonAP	Opened
						173.418	3.402	Control_nonAP	Opened
						176.82	-13.719	Control_nonAP	Opened
						163.101	4.133	Control_nonAP	Opened
						167.234	-10.08	Control_nonAP	Opened
						174.114	-11.64	Control_nonAP	Opened
						180	-16.899	Control_nonAP	Opened
						163.101	3.228	Control_nonAP	Opened
						166.329	-3.722	Control_nonAP	Opened
						162.607	-7.752	Control_nonAP	Opened
						162.387	-7.555	Control_nonAP	Opened
						163.101	11.015	Control_nonAP	Opened
						160.296	1.088	Control_nonAP	Opened
						161.384	-11.129	Control_nonAP	Opened
						171.384	-38.232	Control_nonAP	Opened
						163.443	-1.547	Control_nonAP	Opened
						161.896	-16.807	Control_nonAP	Opened
						160.39	-25.755	Control_nonAP	Opened
						160.71	9.241	Control_nonAP	Opened
						169.951	5.052	Control_nonAP	Opened
						175.003	-32.613	Control_nonAP	Opened
						165.288	-21.615	Control_nonAP	Opened
						174.047	-14.423	Control_nonAP	Opened
						169.019	-57.218	Control_nonAP	Opened
						161.871	-4.971	Control_nonAP	Opened
						172.374	-4.322	Control_nonAP	Opened
						168.052	9.238	Control_nonAP	Opened
						177.29	-17.662	Control_nonAP	Opened
						161.775	11.1	Control_nonAP	Opened
						172.875	4.399	Control_nonAP	Opened
						177.274	1.187	Control_nonAP	Opened
						178.461	-6.888	Control_nonAP	Opened
						171.573	-12.129	Control_nonAP	Opened
						178.315	-17.755	Control_nonAP	Opened
						160.56	-2.092	Control_nonAP	Opened
						160.241	5.663	Control_nonAP	Opened
						165.904	-10.863	Control_nonAP	Opened
						162.564	-1.864	Control_nonAP	Opened
						160.7	0.01	Control_nonAP	Opened
						160.71	-17.283	Control_nonAP	Opened
						175.493	-6.113	Control_nonAP	Opened
						169.38	-2.522	Control_nonAP	Opened
						166.858	7.573	Control_nonAP	Opened
						174.431	-9.362	Control_nonAP	Opened
						165.069	3.163	Control_nonAP	Opened
						171.416	1.762	Control_nonAP	Opened
						173.178	-32.984	Control_nonAP	Opened
						164.504	-0.048	Control_nonAP	Opened
						164.456	-29.456	Control_nonAP	Opened
						168.111	-3.572	Control_nonAP	Opened
						164.539	2.466	Control_nonAP	Opened
						167.005	-18.229	Control_nonAP	Opened
						162.013	-10.934	Control_nonAP	Opened
						164.501	-11.066	Control_nonAP	Opened
						162.232	-7.213	Control_nonAP	Opened
						171.87	-30.428	Control_nonAP	Opened
						163.301	-2.055	Control_nonAP	Opened
						161.246	-1.366	Control_nonAP	Opened
						166.645	-2.993	Control_nonAP	Opened
						163.652	0.692	Control_nonAP	Opened
						164.344	-6.213	Control_nonAP	Opened
						163.443	-15.656	Control_nonAP	Opened
						164.168	-10.368	Control_nonAP	Opened
						166.685	-10.184	Control_nonAP	Opened
						166.759	-9.139	Control_nonAP	Opened
						166.877	-3.048	Control_nonAP	Opened
						163.829	-10.471	Control_nonAP	Opened
						160.907	-8.862	Control_nonAP	Opened
						163.301	-16.991	Tl_RNAi_AP	Opened
						171.741	3.425	Tl_RNAi_AP	Opened
						175.166	-3.296	Tl_RNAi_AP	Opened
						171.87	8.13	Tl_RNAi_AP	Opened
						180	-5.739	Tl_RNAi_AP	Opened
						174.261	-15.141	Tl_RNAi_AP	Opened
						171.741	3.425	Tl_RNAi_AP	Opened
						175.166	-3.296	Tl_RNAi_AP	Opened
						171.87	8.13	Tl_RNAi_AP	Opened
						180	-5.739	Tl_RNAi_AP	Opened
						174.261	-15.141	Tl_RNAi_AP	Opened
						161.565	14.036	Tl_RNAi_AP	Opened
						175.601	-21.161	Tl_RNAi_AP	Opened
						162.979	-14.654	Tl_RNAi_AP	Opened
						162.091	3.974	Tl_RNAi_AP	Opened
						166.065	-0.101	Tl_RNAi_AP	Opened
						165.964	5.29	Tl_RNAi_AP	Opened
						171.254	-9.689	Tl_RNAi_AP	Opened
						161.565	-19.44	Tl_RNAi_AP	Opened
						160.665	-10.548	Tl_RNAi_AP	Opened
						164.055	-27.124	Tl_RNAi_AP	Opened
						174.079	-16.459	Tl_RNAi_AP	Opened
						162.081	6.938	Tl_RNAi_AP	Opened
						169.019	-0.329	Tl_RNAi_AP	Opened
						168.69	11.31	Tl_RNAi_AP	Opened
						180	-2.099	Tl_RNAi_AP	Opened
						177.901	-44.233	Tl_RNAi_AP	Opened
						160.953	-15.648	Tl_RNAi_AP	Opened
						179.421	-41.055	Tl_RNAi_AP	Opened
						170.184	-4.684	Tl_RNAi_AP	Opened
						165.5	5.279	Tl_RNAi_AP	Opened
						170.779	7.29	Tl_RNAi_AP	Opened
						178.069	-54.695	Tl_RNAi_AP	Opened
						164.34	2.081	Tl_RNAi_AP	Opened
						166.421	-3.279	Tl_RNAi_AP	Opened
						163.142	12.673	Tl_RNAi_AP	Opened
						175.815	-28.651	Tl_RNAi_AP	Opened
						173.089	-14.127	Tl_RNAi_AP	Opened
						173.089	-0.214	Tl_RNAi_AP	Opened
						172.875	-26.996	Tl_RNAi_AP	Opened
						177.879	-51.009	Tl_RNAi_AP	Opened
						164.745	-21.615	Tl_RNAi_AP	Opened
						167.005	-1.231	Tl_RNAi_AP	Opened
						165.774	8.34	Tl_RNAi_AP	Opened
						174.114	-12.549	Tl_RNAi_AP	Opened
						161.565	-6.34	Tl_RNAi_AP	Opened
						168.056	-4.798	Tl_RNAi_AP	Opened
						163.258	13.186	Tl_RNAi_AP	Opened
						176.444	-9.685	Tl_RNAi_AP	Opened
						166.759	-0.224	Tl_RNAi_AP	Opened
						166.535	1.605	Tl_RNAi_AP	Opened
						163.639	-1.384	Tl_RNAi_AP	Opened
						162.255	5.856	Tl_RNAi_AP	Opened
						168.111	-62.856	Tl_RNAi_AP	Opened
						167.358	-42.978	Tl_RNAi_AP	Opened
						177.045	-36.404	Tl_RNAi_AP	Opened
						178.612	-4.782	Tl_RNAi_AP	Opened
						173.83	-26.735	Tl_RNAi_AP	Opened
						163.301	-7.263	Tl_RNAi_AP	Opened
						163.301	-11.89	Tl_RNAi_AP	Opened
						168.28	2.711	Tl_RNAi_AP	Opened
						170.991	-8.31	Tl_RNAi_AP	Opened
						162.681	0.815	Tl_RNAi_AP	Opened
						163.496	4.34	Tl_RNAi_AP	Opened
						161.565	-2.726	Tl_RNAi_AP	Opened
						164.055	12.131	Tl_RNAi_AP	Opened
						176.186	-2.896	Tl_RNAi_AP	Opened
						173.29	-2.061	Tl_RNAi_AP	Opened
						171.229	0.193	Tl_RNAi_AP	Opened
						171.422	5.161	Tl_RNAi_AP	Opened
						176.583	-12.74	Tl_RNAi_AP	Opened
						163.843	8.342	Tl_RNAi_AP	Opened
						172.185	-4.524	Tl_RNAi_AP	Opened
						167.661	-9.162	Tl_RNAi_AP	Opened
						175.732	3.837	Tl_RNAi_AP	Opened
						179.569	0.431	Tl_RNAi_AP	Opened
						180	-21.866	Tl_RNAi_AP	Opened
						174.806	2.332	Tl_RNAi_AP	Opened
						168.357	-16.499	Tl_RNAi_AP	Opened
						165.379	-9.823	Tl_RNAi_AP	Opened
						165.964	-16.288	Tl_RNAi_AP	Opened
						162.397	-8.962	Tl_RNAi_AP	Opened
						168.495	2.043	Tl_RNAi_AP	Opened
						170.538	-12.001	Tl_RNAi_AP	Opened
						170.895	-5.02	Tl_RNAi_AP	Opened
						165.875	-27.862	Tl_RNAi_AP	Opened
						161.565	-2.531	Tl_RNAi_AP	Opened
						168.896	-20.326	Tl_RNAi_AP	Opened
						164.291	-10.856	Tl_RNAi_AP	Opened
						161.295	-0.515	Tl_RNAi_AP	Opened
						171.254	-20.927	Tl_RNAi_AP	Opened
						169.695	-3.731	Tl_RNAi_AP	Opened
						165.964	-4.399	Tl_RNAi_AP	Opened
						161.565	-3.366	Tl_RNAi_AP	Opened
						162.897	-6.247	Tl_RNAi_AP	Opened
						176.987	1.388	Tl_RNAi_AP	Opened
						178.375	-7.92	Tl_RNAi_AP	Opened
						170.455	-4.126	Tl_RNAi_AP	Opened
						166.329	3.663	Tl_RNAi_AP	Opened
						169.992	0.546	Tl_RNAi_AP	Opened
						170.538	4.698	Tl_RNAi_AP	Opened
						175.236	-5.595	Tl_RNAi_AP	Opened
						169.641	1.386	Tl_RNAi_AP	Opened
						171.027	1.848	Tl_RNAi_AP	Opened
						160.062	-1.1	Tl_RNAi_AP	Opened
						161.771	2.212	Tl_RNAi_AP	Opened
						163.983	4.565	Tl_RNAi_AP	Opened
						168.548	-8.678	Tl_RNAi_AP	Opened
						167.905	3.965	Tl_RNAi_AP	Opened
						171.87	-1.332	Tl_RNAi_AP	Opened
						170.538	0.747	Tl_RNAi_AP	Opened
						171.285	1.298	Tl_RNAi_AP	Opened
						172.583	-2.534	Tl_RNAi_AP	Opened
						170.049	4.564	Tl_RNAi_AP	Opened
						174.613	-3.797	Tl_RNAi_AP	Opened
						170.816	-8.655	Tl_RNAi_AP	Opened
						162.161	5.264	Tl_RNAi_AP	Opened
						167.425	3.26	Tl_RNAi_AP	Opened
						170.685	6.261	Tl_RNAi_AP	Opened
						176.946	0.948	Tl_RNAi_AP	Opened
						179.368	-4.014	Tl_RNAi_AP	Opened
						175.354	3.427	Tl_RNAi_AP	Opened
						178.781	-3.845	Tl_RNAi_AP	Opened
						174.936	-0.851	Tl_RNAi_AP	Opened
						174.085	-4.336	Tl_RNAi_AP	Opened
						169.749	0.325	Tl_RNAi_AP	Opened
						170.074	8.921	Tl_RNAi_AP	Opened
						178.995	-1.04	Tl_RNAi_AP	Opened
						177.955	-3.666	Tl_RNAi_AP	Opened
						174.289	5.711	Tl_RNAi_AP	Opened
						180	-14.355	Tl_RNAi_AP	Opened
						165.645	7.467	Tl_RNAi_AP	Opened
						173.112	4.767	Tl_RNAi_AP	Opened
						177.879	-2.064	Tl_RNAi_AP	Opened
						175.815	3.389	Tl_RNAi_AP	Opened
						179.204	-1.504	Tl_RNAi_AP	Opened
						177.7	-0.766	Tl_RNAi_AP	Opened
						176.934	-1.333	Tl_RNAi_AP	Opened
						175.601	2.062	Tl_RNAi_AP	Opened
						163.768	-1.122	Tl_RNAi_AP	Opened
						162.646	0	Tl_RNAi_AP	Opened
						162.646	0.964	Tl_RNAi_AP	Opened
						163.61	2.95	Tl_RNAi_AP	Opened
						166.56	-8.34	Tl_RNAi_AP	Opened
						160.134	-4.504	Tl_RNAi_AP	Opened
						165.472	0.543	Tl_RNAi_AP	Opened
						166.015	-4.45	Tl_RNAi_AP	Opened
						160.201	-20.096	Tl_RNAi_AP	Opened
						167.65	-0.876	Tl_RNAi_AP	Opened
						166.774	3.824	Tl_RNAi_AP	Opened
						161.83	-5.029	Tl_RNAi_AP	Opened
						171.404	-31.676	Tl_RNAi_AP	Opened
						161.702	0.972	Tl_RNAi_AP	Opened
						162.674	-11.454	Tl_RNAi_AP	Opened
						166.481	-14.739	Tl_RNAi_AP	Opened
						166.159	-0.331	Tl_RNAi_AP	Opened
						165.828	-3.42	Tl_RNAi_AP	Opened
						162.408	-26.718	Tl_RNAi_AP	Opened
						163.339	-8.114	Tl_RNAi_AP	Opened
						167.471	-10.856	Tl_RNAi_AP	Opened
						176.522	-9.987	Tl_RNAi_AP	Opened
						166.535	5.335	Tl_RNAi_AP	Opened
						171.87	4.316	Tl_RNAi_AP	Opened
						176.186	-9.696	Tl_RNAi_AP	Opened
						166.49	6.8	Tl_RNAi_AP	Opened
						173.29	3.708	Tl_RNAi_AP	Opened
						176.998	-11.272	Tl_RNAi_AP	Opened
						165.726	-3.695	Tl_RNAi_AP	Opened
						162.031	9.444	Tl_RNAi_AP	Opened
						171.475	1.707	Tl_RNAi_AP	Opened
						173.182	-2.08	Tl_RNAi_AP	Opened
						171.102	-17.667	Tl_RNAi_AP	Opened
						166.165	-3.059	Tl_RNAi_AP	Opened
						163.106	7.885	Tl_RNAi_AP	Opened
						170.991	0.286	Tl_RNAi_AP	Opened
						171.277	2.467	Tl_RNAi_AP	Opened
						173.744	1.322	Tl_RNAi_AP	Opened
						175.066	-3.196	Tl_RNAi_AP	Opened
						168.637	-27.989	Tl_RNAi_AP	Opened
						163.355	-33.97	Tl_RNAi_AP	Opened
						169.765	-15.325	Tl_RNAi_AP	Opened
						171.384	3.446	Tl_RNAi_AP	Opened
						174.83	-5.135	Tl_RNAi_AP	Opened
						169.695	9.127	Tl_RNAi_AP	Opened
						178.822	-6.664	Tl_RNAi_AP	Opened
						172.158	-18.299	Tl_RNAi_AP	Opened
						161.565	5.603	Tl_RNAi_AP	Opened
						162.115	8.062	Tl_RNAi_AP	Opened
						170.177	6.267	Tl_RNAi_AP	Opened
						176.444	-4.574	Tl_RNAi_AP	Opened
						171.87	7.334	Tl_RNAi_AP	Opened
						179.204	-2.768	Tl_RNAi_AP	Opened
						176.436	-6.394	Tl_RNAi_AP	Opened
						170.042	4.518	Tl_RNAi_AP	Opened
						174.56	-6.319	Tl_RNAi_AP	Opened
						167.005	5.4	Tl_RNAi_AP	Opened
						172.405	-5.71	Tl_RNAi_AP	Opened
						166.695	-30.03	Tl_RNAi_AP	Opened
						168.69	-10.491	Tl_RNAi_AP	Opened
						160.75	-10.682	Tl_RNAi_AP	Opened
						161.378	8.635	Tl_RNAi_AP	Opened
						170.013	-24.393	Tl_RNAi_AP	Opened
						166.569	-1.991	Tl_RNAi_AP	Opened
						164.578	-6.379	Tl_RNAi_AP	Opened
						160.346	2.726	Tl_RNAi_AP	Opened
						163.072	8.602	Tl_RNAi_AP	Opened
						171.674	8.161	Tl_RNAi_AP	Opened
						179.835	-0.414	Tl_RNAi_AP	Opened
						166.301	-0.998	Tl_RNAi_AP	Opened
						165.303	-7.666	Tl_RNAi_AP	Opened
						164.932	-1.354	Tl_RNAi_AP	Opened
						163.578	7.974	Tl_RNAi_AP	Opened
						171.552	-4.547	Tl_RNAi_AP	Opened
						167.005	-4.81	Tl_RNAi_AP	Opened
						162.195	2.55	Tl_RNAi_AP	Opened
						164.745	-4.307	Tl_RNAi_AP	Opened
						160.438	-2.399	Tl_RNAi_AP	Opened
						171.741	-5.683	Tl_RNAi_AP	Opened
						166.058	10.762	Tl_RNAi_AP	Opened
						176.82	-4.76	Tl_RNAi_AP	Opened
						172.06	7.176	Tl_RNAi_AP	Opened
						179.236	0.764	Tl_RNAi_AP	Opened
						180	-3.814	Tl_RNAi_AP	Opened
						176.186	-19.195	Tl_RNAi_AP	Opened
						165.28	-12.557	Tl_RNAi_AP	Opened
						172.912	-0.105	Tl_RNAi_AP	Opened
						171.787	-7.959	Tl_RNAi_AP	Opened
						163.828	1.907	Tl_RNAi_AP	Opened
						165.735	6.67	Tl_RNAi_AP	Opened
						172.405	3.021	Tl_RNAi_AP	Opened
						175.426	0.346	Tl_RNAi_AP	Opened
						175.772	-7.661	Tl_RNAi_AP	Opened
						168.111	-19.673	Tl_RNAi_AP	Opened
						164.146	-7.645	Tl_RNAi_AP	Opened
						160.478	12.795	Tl_RNAi_AP	Opened
						167.196	-11.279	Tl_RNAi_AP	Opened
						167.106	2.74	Tl_RNAi_AP	Opened
						169.846	-4.28	Tl_RNAi_AP	Opened
						165.566	0.184	Tl_RNAi_AP	Opened
						165.75	-1.406	Tl_RNAi_AP	Opened
						164.344	-9.752	Tl_RNAi_AP	Opened
						161.075	-3.131	Tl_RNAi_AP	Opened
						160.665	3.008	Tl_RNAi_AP	Opened
						163.673	4.002	Tl_RNAi_AP	Opened
						167.675	0.23	Tl_RNAi_AP	Opened
						167.905	4.5	Tl_RNAi_AP	Opened
						172.405	-4.067	Tl_RNAi_AP	Opened
						168.338	4.537	Tl_RNAi_AP	Opened
						172.875	-4.811	Tl_RNAi_AP	Opened
						168.064	-2.1	Tl_RNAi_AP	Opened
						165.964	0	Tl_RNAi_AP	Opened
						165.964	-8.107	Tl_RNAi_AP	Opened
						160.241	0.469	Tl_RNAi_AP	Opened
						160.71	-2.849	Tl_RNAi_AP	Opened
						164.105	-2.905	Tl_RNAi_AP	Opened
						161.2	1.161	Tl_RNAi_AP	Opened
						162.361	9.061	Tl_RNAi_AP	Opened
						171.422	-10.327	Tl_RNAi_AP	Opened
						161.095	12.078	Tl_RNAi_AP	Opened
						173.173	-5.248	Tl_RNAi_AP	Opened
						167.925	7.968	Tl_RNAi_AP	Opened
						175.893	0.293	Tl_RNAi_AP	Opened
						176.186	-3.336	Tl_RNAi_AP	Opened
						172.85	-8.311	Tl_RNAi_AP	Opened
						164.539	-1.178	Tl_RNAi_AP	Opened
						163.361	7.572	Tl_RNAi_AP	Opened
						170.933	2.727	Tl_RNAi_AP	Opened
						163.926	-24.322	Tl_RNAi_AP	Opened
						163.826	-5.123	Tl_RNAi_AP	Opened
						165.069	0.211	Tl_RNAi_AP	Opened
						165.28	1.004	Tl_RNAi_AP	Opened
						166.284	2.777	Tl_RNAi_AP	Opened
						169.061	-2.481	Tl_RNAi_AP	Opened
						166.58	6.27	Tl_RNAi_AP	Opened
						172.85	-7.729	Tl_RNAi_AP	Opened
						165.121	5.802	Tl_RNAi_AP	Opened
						170.923	-3.343	Tl_RNAi_AP	Opened
						167.58	7.226	Tl_RNAi_AP	Opened
						174.806	-1.516	Tl_RNAi_AP	Opened
						173.29	-5.385	Tl_RNAi_AP	Opened
						167.905	2.087	Tl_RNAi_AP	Opened
						169.992	-1.369	Tl_RNAi_AP	Opened
						168.623	-1.845	Tl_RNAi_AP	Opened
						166.778	-0.814	Tl_RNAi_AP	Opened
						166.453	-13.334	Tl_RNAi_AP	Opened
						162.35	0.751	Tl_RNAi_AP	Opened
						163.101	0.825	Tl_RNAi_AP	Opened
						163.926	2.782	Tl_RNAi_AP	Opened
						166.708	8.528	Tl_RNAi_AP	Opened
						175.236	-0.278	Tl_RNAi_AP	Opened
						160.017	-12.438	Tl_RNAi_AP	Opened
						163.237	-6.299	Tl_RNAi_AP	Opened
						169.695	2.175	Tl_RNAi_AP	Opened
						171.87	-6.59	Tl_RNAi_AP	Opened
						165.28	12.276	Tl_RNAi_AP	Opened
						171.87	-4.399	Tl_RNAi_AP	Opened
						167.471	1.057	Tl_RNAi_AP	Opened
						168.528	-0.623	Tl_RNAi_AP	Opened
						167.905	-2.228	Tl_RNAi_AP	Opened
						165.677	0.691	Tl_RNAi_AP	Opened
						166.368	13.632	Tl_RNAi_AP	Opened
						180	-2.433	Tl_RNAi_AP	Opened
						177.567	-9.961	Tl_RNAi_AP	Opened
						167.606	0.957	Tl_RNAi_AP	Opened
						168.563	9.146	Tl_RNAi_AP	Opened
						177.709	-7.696	Tl_RNAi_AP	Opened
						170.013	3.627	Tl_RNAi_AP	Opened
						173.64	-3.255	Tl_RNAi_AP	Opened
						170.385	-2.091	Tl_RNAi_AP	Opened
						168.294	-6.568	Tl_RNAi_AP	Opened
						161.726	4.747	Tl_RNAi_AP	Opened
						166.473	1.865	Tl_RNAi_AP	Opened
						168.338	4.537	Tl_RNAi_AP	Opened
						172.875	1.37	Tl_RNAi_AP	Opened
						175.828	-1.572	Tl_RNAi_AP	Opened
						174.256	-10.678	Tl_RNAi_AP	Opened
						163.578	10.711	Tl_RNAi_AP	Opened
						174.289	-9.788	Tl_RNAi_AP	Opened
						164.501	1.327	Tl_RNAi_AP	Opened
						165.828	4.034	Tl_RNAi_AP	Opened
						169.862	4.129	Tl_RNAi_AP	Opened
						173.991	-8.735	Tl_RNAi_AP	Opened
						165.256	-6.757	Tl_RNAi_AP	Opened
						180	-10.049	Tl_RNAi_AP	Opened
						169.951	1.076	Tl_RNAi_AP	Opened
						171.027	2.964	Tl_RNAi_AP	Opened
						173.991	-4.611	Tl_RNAi_AP	Opened
						169.38	-0.69	Tl_RNAi_AP	Opened
						168.69	1.998	Tl_RNAi_AP	Opened
						170.688	3.523	Tl_RNAi_AP	Opened
						174.211	-3.184	Tl_RNAi_AP	Opened
						171.027	0.202	Tl_RNAi_AP	Opened
						164.745	3.16	Tl_RNAi_AP	Opened
						167.905	-8.651	Tl_RNAi_AP	Opened
						169.071	-5.685	Tl_RNAi_AP	Opened
						163.386	2.207	Tl_RNAi_AP	Opened
						165.593	-4.693	Tl_RNAi_AP	Opened
						160.9	-3.557	Tl_RNAi_AP	Opened
						160.821	0.744	Tl_RNAi_AP	Opened
						161.565	1.219	Tl_RNAi_AP	Opened
						162.784	8.47	Tl_RNAi_AP	Opened
						171.254	-2.953	Tl_RNAi_AP	Opened
						168.301	2.237	Tl_RNAi_AP	Opened
						170.538	8.065	Tl_RNAi_AP	Opened
						178.603	-6.368	Tl_RNAi_AP	Opened
						172.235	0.031	Tl_RNAi_AP	Opened
						172.266	-2.571	Tl_RNAi_AP	Opened
						169.695	-4.581	Tl_RNAi_AP	Opened
						165.114	6.574	Tl_RNAi_AP	Opened
						167.471	-5.906	Tl_RNAi_AP	Opened
						161.565	5.502	Tl_RNAi_AP	Opened
						167.067	2.628	Tl_RNAi_AP	Opened
						169.695	2.71	Tl_RNAi_AP	Opened
						172.405	-4.934	Tl_RNAi_AP	Opened
						167.471	-7.151	Tl_RNAi_AP	Opened
						160.32	9.88	Tl_RNAi_AP	Opened
						170.2	-12.796	Tl_RNAi_AP	Opened
						168.253	7.544	Tl_RNAi_AP	Opened
						175.797	3.618	Tl_RNAi_AP	Opened
						179.415	-11.51	Tl_RNAi_AP	Opened
						167.905	3.479	Tl_RNAi_AP	Opened
						171.384	3.239	Tl_RNAi_AP	Opened
						174.623	-6.718	Tl_RNAi_AP	Opened
						167.905	4.242	Tl_RNAi_AP	Opened
						172.147	-2.815	Tl_RNAi_AP	Opened
						169.332	7.302	Tl_RNAi_AP	Opened
						163.683	-15.75	Tl_RNAi_AP	Opened
						160.017	-3.979	Tl_RNAi_AP	Opened
						171.597	1.503	Tl_RNAi_AP	Opened
						173.1	1.836	Tl_RNAi_AP	Opened
						174.936	5.064	Tl_RNAi_AP	Opened
						180	-23.405	Tl_RNAi_AP	Opened
						174.692	1.808	Tl_RNAi_AP	Opened
						176.5	-11.014	Tl_RNAi_AP	Opened
						165.486	10.39	Tl_RNAi_AP	Opened
						175.876	-0.296	Tl_RNAi_AP	Opened
						163.226	2.819	Tl_RNAi_AP	Opened
						166.045	4.682	Tl_RNAi_AP	Opened
						170.727	-10.952	Tl_RNAi_AP	Opened
						164.233	1.776	Tl_RNAi_AP	Opened
						166.009	-3.31	Tl_RNAi_AP	Opened
						162.699	-7.858	Tl_RNAi_AP	Opened
						160.56	16.647	Tl_RNAi_AP	Opened
						177.207	-1.372	Tl_RNAi_AP	Opened
						175.835	3.699	Tl_RNAi_AP	Opened
						179.534	-10.548	Tl_RNAi_AP	Opened
						168.986	1.11	Tl_RNAi_AP	Opened
						170.096	5.208	Tl_RNAi_AP	Opened
						175.304	1.623	Tl_RNAi_AP	Opened
						176.927	0.354	Tl_RNAi_AP	Opened
						177.281	-0.074	Tl_RNAi_AP	Opened
						177.207	2.793	Tl_RNAi_AP	Opened

## Sheet: Fig. 3b
The boundary angle of the Tl expressing clones for each experiment
Statistics: Student's t-test (unpaired, two-sided)
Raw data			Statistics
Boundary_angle	Genotype		pair	p-value
124.256	Control		Control vs Tl_FL	7.299e-09
118.217	Control		Control vs Tl_Ex	0.000171
121.024	Control		Control vs Tl_In	0.5362
112.002	Control
119.324	Control
124.719	Control
121.913	Control
119.778	Control
100.289	Control
127.807	Control
120.966	Control
139.641	Control
128.715	Control
117.941	Control
122.642	Control
126.948	Control
121.833	Control
110.464	Control
127.554	Control
117.856	Control
122.064	Control
141.045	Tl_EX
121.81	Tl_EX
143.055	Tl_EX
127.726	Tl_EX
145.721	Tl_EX
141.509	Tl_EX
133.502	Tl_EX
129.611	Tl_EX
138.725	Tl_EX
141.463	Tl_EX
124.088	Tl_EX
137.164	Tl_FL
142.111	Tl_FL
144.654	Tl_FL
138.131	Tl_FL
129.695	Tl_FL
137.185	Tl_FL
130.657	Tl_FL
142.776	Tl_FL
133.941	Tl_FL
150.793	Tl_FL
135.089	Tl_FL
132.899	Tl_FL
133.933	Tl_FL
138.749	Tl_FL
130.54	Tl_FL
142.326	Tl_FL
140.158	Tl_FL
115.752	Tl_INT
132.55	Tl_INT
117.078	Tl_INT
134.783	Tl_INT
121.217	Tl_INT
119.495	Tl_INT
119.94	Tl_INT
121.311	Tl_INT
119.701	Tl_INT
111.623	Tl_INT
124.046	Tl_INT
133.055	Tl_INT
123.555	Tl_INT
129.65	Tl_INT
131.629	Tl_INT
136.121	Tl_INT
120.772	Tl_INT
112.923	Tl_INT
109.017	Tl_INT
114.98	Tl_INT
114.299	Tl_INT
133.663	Tl_INT
125.548	Tl_INT
117.078	Tl_INT
116.48	Tl_INT
124.727	Tl_INT
122.624	Tl_INT
125.575	Tl_INT
122.908	Tl_INT
128.451	Tl_INT
119.119	Tl_INT

## Sheet: Fig. 3e
Quantification of the fraction of large aggregate
Statistics: Mann-Whitney U test (two-sided)
Plotted data							Raw data
experiment	mean_percentage_aggregate	sd_percentage_aggregate	lower	upper			replicate	experiment	particle_number	aggregate_number	percentage_aggregate
Control	0.71371	0.314704	0.399006	1.02841			1	Control	2786	28	1.00503
E-Cadherin	10.6232	1.81233	8.8109	12.4356			2	Control	2773	31	1.11792
Tl-Full	8.87642	0.578802	8.29761	9.45522			3	Control	2682	25	0.93214
Tl-Ex	19.1826	1.0271	18.1555	20.2097			4	Control	2732	18	0.658858
Tl-In	1.29574	0.716497	0.57924	2.01223			5	Control	2647	25	0.944465
							6	Control	2556	18	0.704225
							7	Control	2663	14	0.525723
Statistics							8	Control	2466	8	0.324412
pair	p-value						9	Control	2374	5	0.210615
control vs DECad	4.114e-05						1	DECad	355	33	9.29577
control vs Tl-Full	4.114e-05						2	DECad	353	35	9.91501
control vs Tl-Ex	4.114e-05						3	DECad	410	52	12.6829
control vs Tl-In	0.1135						4	DECad	379	41	10.8179
							5	DECad	348	29	8.33333
							6	DECad	322	34	10.559
							7	DECad	343	32	9.32945
							8	DECad	315	33	10.4762
							9	DECad	331	47	14.1994
							1	Tl-Full	1347	132	9.79955
							2	Tl-Full	1408	120	8.52273
							3	Tl-Full	1383	130	9.39986
							4	Tl-Full	1408	117	8.30966
							5	Tl-Full	1440	116	8.05556
							6	Tl-Full	1345	124	9.21933
							7	Tl-Full	1363	115	8.43727
							8	Tl-Full	1355	125	9.22509
							9	Tl-Full	1267	113	8.91871
							1	Tl-Ex	887	186	20.9696
							2	Tl-Ex	895	171	19.1061
							3	Tl-Ex	745	139	18.6577
							4	Tl-Ex	933	179	19.1854
							5	Tl-Ex	896	178	19.8661
							6	Tl-Ex	740	142	19.1892
							7	Tl-Ex	896	179	19.9777
							8	Tl-Ex	836	146	17.4641
							9	Tl-Ex	598	109	18.2274
							1	Tl-In	3491	75	2.14838
							2	Tl-In	3477	84	2.41588
							3	Tl-In	3550	38	1.07042
							4	Tl-In	3563	64	1.79624
							5	Tl-In	3471	53	1.52694
							6	Tl-In	3513	29	0.825505
							7	Tl-In	3528	33	0.935374
							8	Tl-In	3408	22	0.64554
							9	Tl-In	3363	10	0.297354

## Sheet: Fig. 4b
Signal intensity of endogenous Myosin II tagged with Venus (Myosin II::Venus) at the boundary, inside, and outside of clones
Statistics: Mann-Whitney U test (two-sided)
Plotted data							Raw data
position	experiment	mean_normalized_intensity	sem	n			position	clone_id	experiment	normalized_intensity
boundary	control	1.99953	0.125347	7			boundary	1	control	1.82199
boundary	Ed	2.36578	0.0460843	5			inside	1	control	1.67807
boundary	Tl	1.92333	0.0573959	9			outside	1	control	1.6612
inside	control	1.89284	0.100658	7			boundary	2	control	1.92983
inside	Ed	1.95842	0.0918758	5			inside	2	control	2.11452
inside	Tl	1.78029	0.0787852	9			outside	2	control	2.07495
outside	control	1.94559	0.117938	7			boundary	3	control	2.64888
outside	Ed	1.95534	0.0807265	5			inside	3	control	2.39423
outside	Tl	1.84896	0.0522644	9			outside	3	control	2.51014
							boundary	4	control	2.17695
							inside	4	control	1.71668
Statistics							outside	4	control	2.09487
pair	p-value						boundary	5	control	1.67052
control inside vs control boundary	0.535						inside	5	control	1.70275
control boundary vs control outside	0.62						outside	5	control	1.62165
ed inside vs ed boundary	0.007937						boundary	6	control	1.75024
ed boundary vs ed outside	0.007937						inside	6	control	1.79331
Tl inside vs Tl boundary	0.1615						outside	6	control	1.90896
Tl boundary vs Tl outside	0.1615						boundary	7	control	1.99829
control boundary vs ed boundary	0.04798						inside	7	control	1.85029
control boundary vs Tl boundary	0.8371						outside	7	control	1.74733
							boundary	1	Ed	2.52704
							inside	1	Ed	2.15094
							outside	1	Ed	1.7931
							boundary	2	Ed	2.38801
							inside	2	Ed	2.11432
							outside	2	Ed	1.92706
							boundary	3	Ed	2.327
							inside	3	Ed	2.03184
							outside	3	Ed	1.77615
							boundary	4	Ed	2.24868
							inside	4	Ed	1.6666
							outside	4	Ed	2.17737
							boundary	5	Ed	2.33818
							inside	5	Ed	1.82841
							outside	5	Ed	2.10301
							boundary	1	Tl	1.92006
							inside	1	Tl	1.84331
							outside	1	Tl	1.77372
							boundary	2	Tl	2.06329
							inside	2	Tl	1.83922
							outside	2	Tl	2.02587
							boundary	3	Tl	2.01305
							inside	3	Tl	1.93692
							outside	3	Tl	1.73359
							boundary	4	Tl	1.57188
							inside	4	Tl	1.51278
							outside	4	Tl	1.435
							boundary	5	Tl	2.11607
							inside	5	Tl	2.25532
							outside	5	Tl	1.90762
							boundary	6	Tl	2.1568
							inside	6	Tl	1.80748
							outside	6	Tl	2.01697
							boundary	7	Tl	1.84425
							inside	7	Tl	1.67835
							outside	7	Tl	1.74127
							boundary	8	Tl	1.74611
							inside	8	Tl	1.67943
							outside	8	Tl	1.68604
							boundary	9	Tl	1.81429
							inside	9	Tl	1.46978
							outside	9	Tl	1.83139

## Sheet: Fig. 4e
Myosin II signal intensity (Myosin II::Venus) for three consecutive junctions along the AP boundary
Statistics: Mann-Whitney U test (two-sided)
Plotted data						Raw data
Experiment	Alignment_group_for_intensity_plot	Normalized_junction_MyosinII_intensity	sem	n		Experiment	Alignment_group_for_intensity_plot	Normalized_junction_MyosinII_intensity
Control	Aligned	1.46885	0.0803049	8		Control	Aligned	1.52602
Control	Misaligned	1.08443	0.0592249	8		Control	Misaligned	0.979457
Tl_RNAi	Aligned	1.42344	0.119935	7		Control	Aligned	1.44965
Tl_RNAi	Misaligned	0.990012	0.0237882	5		Control	Aligned	1.33818
						Control	Misaligned	0.954822
						Control	Aligned	1.81142
						Control	Misaligned	1.09555
Statistics						Control	Aligned	1.26678
pair	p-value					Control	Misaligned	1.15364
Control Aligned vs Tl_RNAi Aligned	0.7789					Control	Misaligned	1.03634
Control Misaligned vs Tl_RNAi Misaligned	0.2844					Control	Aligned	1.45489
Control Aligned vs Control Misaligned	0.001865					Control	Misaligned	0.897626
Tl_RNAi Misaligned vs Tl_RNAi Misaligned	0.01768					Control	Aligned	1.75316
						Control	Misaligned	1.43833
						Control	Aligned	1.15071
						Control	Misaligned	1.11968
						Tl_RNAi	Aligned	1.29924
						Tl_RNAi	Misaligned	0.978353
						Tl_RNAi	Aligned	1.34012
						Tl_RNAi	Misaligned	1.02466
						Tl_RNAi	Aligned	1.31623
						Tl_RNAi	Misaligned	0.902461
						Tl_RNAi	Aligned	1.86857
						Tl_RNAi	Aligned	1.00024
						Tl_RNAi	Aligned	1.29579
						Tl_RNAi	Misaligned	1.01153
						Tl_RNAi	Aligned	1.84386
						Tl_RNAi	Misaligned	1.03306

## Sheet: Fig. 4f
Relationship between the initial velocity after laser ablation of junctions on the AP boundary and boundary angle made between the ablated junction and its connected junction
Raw data
v0	angle
1.23957	151.137
4.79346	164.745
3.13665	119.261
2.52061	136.355
2.90541	128.1
8.6919	168.418
1.99291	139.421
1.62054	133.345
2.72249	158.443
1.73844	110.987
0.929601	156.251
1.22487	88.204
0.960127	147.189
2.20098	129.674
1.74354	123.779
0.761128	91.245
0.868532	75.53
2.83222	100.939
0.467453	118.94
0.87687	164.055
0.743536	116.489
1.46547	132.064

## Sheet: Fig. 5a
Change in cell mixing index between two frames (3 min) was measured for individual cells categorized by the value for the index at the first frame
Statistics: Mann-Whitney U test (two-sided)
Plotted data						Raw data
bin	mean_delta_gamma	sem_delta_gamma	experiment	n		gamma	gamma_diff_with_next_frame_3min_interval	experiment	bin
(0,0.1]	0.0084723	0.00214588	control	107		0.374372	-0.00946053	control	(0.3,0.4]
(0.1,0.2]	0.00298274	0.00166949	control	240		0.364912	-0.0367198	control	(0.3,0.4]
(0.2,0.3]	-0.00109284	0.00125337	control	346		0.328192	0.00259315	control	(0.3,0.4]
(0.3,0.4]	-0.000768937	0.00149318	control	251		0.330785	0.00348166	control	(0.3,0.4]
(0.4,0.5]	-0.0028834	0.00157737	control	211		0.334267	0.00828716	control	(0.3,0.4]
(0.5,0.7]	-0.0136014	0.00326291	control	65		0.342554	0.0134063	control	(0.3,0.4]
(0,0.1]	0.0103761	0.00329728	Tl_RNAi	91		0.35596	0.00297134	control	(0.3,0.4]
(0.1,0.2]	1.50831e-05	0.0021522	Tl_RNAi	176		0.358931	0.0107891	control	(0.3,0.4]
(0.2,0.3]	-0.00290322	0.00199728	Tl_RNAi	204		0.36972	0.0172698	control	(0.3,0.4]
(0.3,0.4]	0.000637668	0.00196256	Tl_RNAi	241		0.38699	-0.0474327	control	(0.3,0.4]
(0.4,0.5]	-0.000976656	0.00186071	Tl_RNAi	189		0.437561	-0.0021838	control	(0.4,0.5]
(0.5,0.7]	-0.00345724	0.00303708	Tl_RNAi	63		0.435378	-0.00972022	control	(0.4,0.5]
						0.425657	-0.000339294	control	(0.4,0.5]
						0.425318	-0.000209201	control	(0.4,0.5]
Statistics						0.425109	0.0111443	control	(0.4,0.5]
pair	p-value					0.436253	-0.00333671	control	(0.4,0.5]
(0,0.1]	0.629111					0.432916	0.0467555	control	(0.4,0.5]
(0.1,0.2]	0.276663					0.479672	-0.0306249	control	(0.4,0.5]
(0.2,0.3]	0.443127					0.449047	-0.00117482	control	(0.4,0.5]
(0.3,0.4]	0.568692					0.447872	0.00959086	control	(0.4,0.5]
(0.4,0.5]	0.434897					0.11574	0.0340187	control	(0.1,0.2]
(0.5,0.7]	0.0245593					0.149759	-0.0329395	control	(0.1,0.2]
						0.116819	0.0591388	control	(0.1,0.2]
						0.175958	-0.0116174	control	(0.1,0.2]
						0.164341	-0.0621157	control	(0.1,0.2]
						0.102225	0.0156816	control	(0.1,0.2]
						0.117907	0.0431875	control	(0.1,0.2]
						0.161094	-0.000686715	control	(0.1,0.2]
						0.160407	-0.024256	control	(0.1,0.2]
						0.136151	-0.013781	control	(0.1,0.2]
						0.36593	-0.0242448	control	(0.3,0.4]
						0.341685	0.0186375	control	(0.3,0.4]
						0.360322	-0.03413	control	(0.3,0.4]
						0.326192	-0.0264805	control	(0.3,0.4]
						0.299712	0.0140032	control	(0.2,0.3]
						0.313715	0.0191827	control	(0.3,0.4]
						0.332898	0.000978335	control	(0.3,0.4]
						0.333876	0.015533	control	(0.3,0.4]
						0.349409	-0.0174836	control	(0.3,0.4]
						0.331926	0.0121076	control	(0.3,0.4]
						0.424807	-0.00783844	control	(0.4,0.5]
						0.416968	-0.0166249	control	(0.4,0.5]
						0.400343	0.0235477	control	(0.4,0.5]
						0.423891	-0.0120059	control	(0.4,0.5]
						0.411885	-0.00779091	control	(0.4,0.5]
						0.404094	-0.0242149	control	(0.4,0.5]
						0.379879	-0.000439961	control	(0.3,0.4]
						0.379439	0.0200475	control	(0.3,0.4]
						0.399487	0.0313131	control	(0.3,0.4]
						0.4308	-0.0251956	control	(0.4,0.5]
						0.0995326	0.0666457	control	(0,0.1]
						0.166178	-0.00643435	control	(0.1,0.2]
						0.159744	-0.0158984	control	(0.1,0.2]
						0.143846	-0.00344382	control	(0.1,0.2]
						0.140402	-0.0234327	control	(0.1,0.2]
						0.116969	-0.0236996	control	(0.1,0.2]
						0.0932694	0.0219989	control	(0,0.1]
						0.115268	-0.0171104	control	(0.1,0.2]
						0.0981578	0.0208397	control	(0,0.1]
						0.118998	-0.00320682	control	(0.1,0.2]
						0.345833	-0.0376099	control	(0.3,0.4]
						0.308223	0.0289547	control	(0.3,0.4]
						0.337177	0.0246997	control	(0.3,0.4]
						0.361877	-0.00143224	control	(0.3,0.4]
						0.360445	0.0386244	control	(0.3,0.4]
						0.399069	0.0528693	control	(0.3,0.4]
						0.451939	0.00641211	control	(0.4,0.5]
						0.458351	-0.0164421	control	(0.4,0.5]
						0.441909	-0.00895002	control	(0.4,0.5]
						0.432959	-0.0147825	control	(0.4,0.5]
						0.0920331	-0.0191173	control	(0,0.1]
						0.0729157	0.0025141	control	(0,0.1]
						0.0754298	-0.00645534	control	(0,0.1]
						0.0689745	0.0073606	control	(0,0.1]
						0.0763351	0.0190273	control	(0,0.1]
						0.0953624	0.0280979	control	(0,0.1]
						0.12346	0.00744669	control	(0.1,0.2]
						0.130907	0.0208202	control	(0.1,0.2]
						0.151727	0.0300759	control	(0.1,0.2]
						0.181803	-0.00888541	control	(0.1,0.2]
						0.00643585	0.0583639	control	(0,0.1]
						0.0647998	0.0597564	control	(0,0.1]
						0.250374	0.044324	control	(0.2,0.3]
						0.294698	0.0296356	control	(0.2,0.3]
						0.324333	0.0115812	control	(0.3,0.4]
						0.335914	-0.015254	control	(0.3,0.4]
						0.320661	-0.00392223	control	(0.3,0.4]
						0.316738	0.0136388	control	(0.3,0.4]
						0.330377	-0.0198628	control	(0.3,0.4]
						0.310514	-0.0209555	control	(0.3,0.4]
						0.289559	-0.0118609	control	(0.2,0.3]
						0.296049	0.00127924	control	(0.2,0.3]
						0.297328	-0.00392409	control	(0.2,0.3]
						0.293404	0.0238084	control	(0.2,0.3]
						0.317213	0.0453695	control	(0.3,0.4]
						0.362582	0.00568298	control	(0.3,0.4]
						0.368265	-0.00897531	control	(0.3,0.4]
						0.35929	-0.00976406	control	(0.3,0.4]
						0.349526	-0.0181615	control	(0.3,0.4]
						0.331364	0.00702413	control	(0.3,0.4]
						0.338388	0.00301741	control	(0.3,0.4]
						0.625047	-0.0149303	control	(0.5,0.7]
						0.610116	-0.077227	control	(0.5,0.7]
						0.532889	0.034989	control	(0.5,0.7]
						0.567878	-0.0165141	control	(0.5,0.7]
						0.551364	-0.0199998	control	(0.5,0.7]
						0.531365	-0.00550111	control	(0.5,0.7]
						0.525863	0.0142759	control	(0.5,0.7]
						0.540139	-0.0328247	control	(0.5,0.7]
						0.507315	-0.012058	control	(0.5,0.7]
						0.495257	-0.00885395	control	(0.4,0.5]
						0.0699819	0.0286789	control	(0,0.1]
						0.0986608	-0.0336943	control	(0,0.1]
						0.0649665	-0.0248269	control	(0,0.1]
						0.0401396	0.0251891	control	(0,0.1]
						0.0653287	-0.0453169	control	(0,0.1]
						0.0200118	0.0107409	control	(0,0.1]
						0.0307527	-0.00183427	control	(0,0.1]
						0.408674	0.0124109	control	(0.4,0.5]
						0.421085	-0.00811277	control	(0.4,0.5]
						0.412972	0.013463	control	(0.4,0.5]
						0.426435	0.00513295	control	(0.4,0.5]
						0.431568	0.0397208	control	(0.4,0.5]
						0.471288	0.0224245	control	(0.4,0.5]
						0.493713	0.00861721	control	(0.4,0.5]
						0.50233	-0.0177369	control	(0.5,0.7]
						0.484593	-0.0139859	control	(0.4,0.5]
						0.470607	0.0176286	control	(0.4,0.5]
						0.504922	-0.00898156	control	(0.5,0.7]
						0.495941	-0.0112847	control	(0.4,0.5]
						0.484656	0.0354719	control	(0.4,0.5]
						0.520128	-0.0161424	control	(0.5,0.7]
						0.503986	-0.0414062	control	(0.5,0.7]
						0.462579	0.00217001	control	(0.4,0.5]
						0.464749	-0.00518078	control	(0.4,0.5]
						0.459569	-0.00510411	control	(0.4,0.5]
						0.454465	0.0313322	control	(0.4,0.5]
						0.485797	0.0084259	control	(0.4,0.5]
						0.0160845	0.0114495	control	(0,0.1]
						0.228247	0.000595811	control	(0.2,0.3]
						0.228842	0.0149432	control	(0.2,0.3]
						0.243786	-0.0187786	control	(0.2,0.3]
						0.225007	-0.0195647	control	(0.2,0.3]
						0.205442	-0.0084881	control	(0.2,0.3]
						0.196954	0.0198425	control	(0.1,0.2]
						0.216797	0.00252287	control	(0.2,0.3]
						0.21932	-0.00641257	control	(0.2,0.3]
						0.212907	0.00249661	control	(0.2,0.3]
						0.215404	0.00438005	control	(0.2,0.3]
						0.252958	0.0276313	control	(0.2,0.3]
						0.28059	0.0135975	control	(0.2,0.3]
						0.294187	0.0181834	control	(0.2,0.3]
						0.312371	-0.039942	control	(0.3,0.4]
						0.272429	-0.036638	control	(0.2,0.3]
						0.235791	-0.000708382	control	(0.2,0.3]
						0.235082	-0.0154036	control	(0.2,0.3]
						0.219679	-0.0254413	control	(0.2,0.3]
						0.194237	0.0206264	control	(0.1,0.2]
						0.214864	0.00305577	control	(0.2,0.3]
						0.192142	0.0531129	control	(0.1,0.2]
						0.245255	0.0242167	control	(0.2,0.3]
						0.269472	0.000860507	control	(0.2,0.3]
						0.270333	0.0180921	control	(0.2,0.3]
						0.288425	-0.0188867	control	(0.2,0.3]
						0.269538	-0.00330883	control	(0.2,0.3]
						0.266229	0.007854	control	(0.2,0.3]
						0.274083	0.00412201	control	(0.2,0.3]
						0.278205	-0.0306438	control	(0.2,0.3]
						0.247561	0.00800662	control	(0.2,0.3]
						0.164578	0.0229467	control	(0.1,0.2]
						0.187525	0.0137035	control	(0.1,0.2]
						0.201228	-0.0314622	control	(0.2,0.3]
						0.169766	-0.019512	control	(0.1,0.2]
						0.150254	0.00401328	control	(0.1,0.2]
						0.154267	0.0292188	control	(0.1,0.2]
						0.183486	0.0447286	control	(0.1,0.2]
						0.228215	-0.0134836	control	(0.2,0.3]
						0.214731	0.00953819	control	(0.2,0.3]
						0.224269	-0.00723732	control	(0.2,0.3]
						0.295929	0.0435804	control	(0.2,0.3]
						0.33951	0.0150488	control	(0.3,0.4]
						0.354559	0.0305852	control	(0.3,0.4]
						0.385144	0.0287886	control	(0.3,0.4]
						0.413932	0.0625029	control	(0.4,0.5]
						0.476435	0.0156843	control	(0.4,0.5]
						0.49212	0.029197	control	(0.4,0.5]
						0.521317	-0.0339616	control	(0.5,0.7]
						0.487355	0.000783723	control	(0.4,0.5]
						0.488139	-0.003166	control	(0.4,0.5]
						0.149673	-0.000995402	control	(0.1,0.2]
						0.148678	0.0200739	control	(0.1,0.2]
						0.168752	0.0210538	control	(0.1,0.2]
						0.189805	-0.00412405	control	(0.1,0.2]
						0.185681	0.00534428	control	(0.1,0.2]
						0.191026	0.00121505	control	(0.1,0.2]
						0.192241	0.00303149	control	(0.1,0.2]
						0.195272	-0.0463019	control	(0.1,0.2]
						0.14897	-0.0100983	control	(0.1,0.2]
						0.138872	-0.0324793	control	(0.1,0.2]
						0.499584	0.0108476	control	(0.4,0.5]
						0.510431	0.0141504	control	(0.5,0.7]
						0.524582	0.0137075	control	(0.5,0.7]
						0.538289	-0.0600467	control	(0.5,0.7]
						0.478242	-0.05317	control	(0.4,0.5]
						0.425072	0.0151195	control	(0.4,0.5]
						0.440192	0.00224488	control	(0.4,0.5]
						0.442437	0.0212232	control	(0.4,0.5]
						0.46366	3.94131e-05	control	(0.4,0.5]
						0.463699	-0.0499791	control	(0.4,0.5]
						0.148487	0.0266283	control	(0.1,0.2]
						0.175115	-0.0528758	control	(0.1,0.2]
						0.12224	0.0286896	control	(0.1,0.2]
						0.150929	0.0101628	control	(0.1,0.2]
						0.161092	0.0141077	control	(0.1,0.2]
						0.1752	-0.0387908	control	(0.1,0.2]
						0.136409	-0.0171261	control	(0.1,0.2]
						0.119283	-0.0205815	control	(0.1,0.2]
						0.0987013	0.0218678	control	(0,0.1]
						0.120569	-0.0322039	control	(0.1,0.2]
						0.129149	-0.0269104	control	(0.1,0.2]
						0.102239	0.0133282	control	(0.1,0.2]
						0.115567	0.0200522	control	(0.1,0.2]
						0.135619	-0.0183203	control	(0.1,0.2]
						0.117299	0.0285993	control	(0.1,0.2]
						0.145898	-0.0186588	control	(0.1,0.2]
						0.127239	-0.00376192	control	(0.1,0.2]
						0.123477	0.0131975	control	(0.1,0.2]
						0.136675	-0.000593237	control	(0.1,0.2]
						0.136081	-0.0286407	control	(0.1,0.2]
						0.537168	-0.0249426	control	(0.5,0.7]
						0.512225	-0.00499796	control	(0.5,0.7]
						0.507227	0.022249	control	(0.5,0.7]
						0.529476	-0.0286872	control	(0.5,0.7]
						0.500789	0.00313533	control	(0.5,0.7]
						0.503924	-0.0184765	control	(0.5,0.7]
						0.485448	0.04164	control	(0.4,0.5]
						0.527088	-0.0154174	control	(0.5,0.7]
						0.51167	0.0158336	control	(0.5,0.7]
						0.527504	-0.0175797	control	(0.5,0.7]
						0.18837	0.0401245	control	(0.1,0.2]
						0.228494	0.0408363	control	(0.2,0.3]
						0.26933	-0.0249109	control	(0.2,0.3]
						0.24442	-0.0286178	control	(0.2,0.3]
						0.215802	-0.000889528	control	(0.2,0.3]
						0.214912	0.0248055	control	(0.2,0.3]
						0.239718	0.0315857	control	(0.2,0.3]
						0.271303	-0.0141454	control	(0.2,0.3]
						0.257158	0.00878922	control	(0.2,0.3]
						0.265947	0.00606017	control	(0.2,0.3]
						0.539114	0.0015497	control	(0.5,0.7]
						0.540664	-0.0390485	control	(0.5,0.7]
						0.501616	0.0216196	control	(0.5,0.7]
						0.523235	-0.0346847	control	(0.5,0.7]
						0.488551	-0.0109583	control	(0.4,0.5]
						0.477592	-0.00838938	control	(0.4,0.5]
						0.469203	0.0159209	control	(0.4,0.5]
						0.485124	-0.0283277	control	(0.4,0.5]
						0.456796	-0.0334114	control	(0.4,0.5]
						0.423385	0.0353962	control	(0.4,0.5]
						0.206682	-0.0119459	control	(0.2,0.3]
						0.194736	0.0148936	control	(0.1,0.2]
						0.209629	0.01109	control	(0.2,0.3]
						0.220719	-0.00493573	control	(0.2,0.3]
						0.215784	0.0301058	control	(0.2,0.3]
						0.245889	0.0076098	control	(0.2,0.3]
						0.253499	0.0120129	control	(0.2,0.3]
						0.265512	0.0154626	control	(0.2,0.3]
						0.280975	0.0153795	control	(0.2,0.3]
						0.296354	0.0340458	control	(0.2,0.3]
						0.338516	-0.0486459	control	(0.3,0.4]
						0.289871	-0.0179931	control	(0.2,0.3]
						0.271877	-0.0100752	control	(0.2,0.3]
						0.261802	-0.0072069	control	(0.2,0.3]
						0.254595	0.000915112	control	(0.2,0.3]
						0.255511	0.0160334	control	(0.2,0.3]
						0.271544	-0.0393108	control	(0.2,0.3]
						0.232233	-0.0321359	control	(0.2,0.3]
						0.00890733	0.0397731	control	(0,0.1]
						0.0486804	0.0120883	control	(0,0.1]
						0.0607687	-0.00657972	control	(0,0.1]
						0.054189	0.0224411	control	(0,0.1]
						0.220952	-0.00358412	control	(0.2,0.3]
						0.217367	-0.000543588	control	(0.2,0.3]
						0.216824	-0.039592	control	(0.2,0.3]
						0.177232	-0.0125627	control	(0.1,0.2]
						0.164669	0.0263211	control	(0.1,0.2]
						0.19099	-0.0648755	control	(0.1,0.2]
						0.126115	0.00127561	control	(0.1,0.2]
						0.12739	-0.0249194	control	(0.1,0.2]
						0.102471	-0.01753	control	(0.1,0.2]
						0.084941	-0.00386598	control	(0,0.1]
						0.230937	-0.0117436	control	(0.2,0.3]
						0.219193	0.0132883	control	(0.2,0.3]
						0.232482	0.0447241	control	(0.2,0.3]
						0.277206	0.0251659	control	(0.2,0.3]
						0.302372	-0.0382245	control	(0.3,0.4]
						0.264147	0.0319341	control	(0.2,0.3]
						0.296081	-0.0392764	control	(0.2,0.3]
						0.256805	0.0139908	control	(0.2,0.3]
						0.270796	-0.0138827	control	(0.2,0.3]
						0.256913	-0.0224854	control	(0.2,0.3]
						0.0236838	-0.00204133	control	(0,0.1]
						0.047067	0.008358	control	(0,0.1]
						0.055425	-0.0325798	control	(0,0.1]
						0.0228453	-0.0141115	control	(0,0.1]
						0.0157062	-0.00701778	control	(0,0.1]
						0.00868844	0.00240515	control	(0,0.1]
						0.0110936	-0.000138801	control	(0,0.1]
						0.0109548	-0.000924547	control	(0,0.1]
						0.406164	0.0407174	control	(0.4,0.5]
						0.446881	-0.0556825	control	(0.4,0.5]
						0.391199	0.0043199	control	(0.3,0.4]
						0.395518	0.0141281	control	(0.3,0.4]
						0.409647	0.0162469	control	(0.4,0.5]
						0.425893	-0.0145615	control	(0.4,0.5]
						0.411332	-0.0177872	control	(0.4,0.5]
						0.393545	-0.0042427	control	(0.3,0.4]
						0.389302	-0.00104237	control	(0.3,0.4]
						0.38826	-0.0216803	control	(0.3,0.4]
						0.390631	-0.0159747	control	(0.3,0.4]
						0.374656	-0.0120774	control	(0.3,0.4]
						0.362579	0.0386504	control	(0.3,0.4]
						0.401229	-0.0257902	control	(0.4,0.5]
						0.375439	0.00133713	control	(0.3,0.4]
						0.376776	0.0033107	control	(0.3,0.4]
						0.380087	-0.0122585	control	(0.3,0.4]
						0.367828	0.00568626	control	(0.3,0.4]
						0.373515	0.0434379	control	(0.3,0.4]
						0.416953	0.0266048	control	(0.4,0.5]
						0.425275	0.00922133	control	(0.4,0.5]
						0.434496	-0.00562812	control	(0.4,0.5]
						0.428868	0.00130492	control	(0.4,0.5]
						0.430173	0.0223148	control	(0.4,0.5]
						0.452488	-0.000786897	control	(0.4,0.5]
						0.451701	-0.0314772	control	(0.4,0.5]
						0.420224	-0.0163257	control	(0.4,0.5]
						0.403898	0.019886	control	(0.4,0.5]
						0.423784	0.00213969	control	(0.4,0.5]
						0.425924	-0.0381856	control	(0.4,0.5]
						0.0892682	0.0472567	control	(0,0.1]
						0.136525	-0.0151535	control	(0.1,0.2]
						0.121371	0.0267554	control	(0.1,0.2]
						0.148127	-0.00498449	control	(0.1,0.2]
						0.143142	-0.0203663	control	(0.1,0.2]
						0.122776	-0.00924175	control	(0.1,0.2]
						0.113534	-0.012773	control	(0.1,0.2]
						0.100761	-0.00359903	control	(0.1,0.2]
						0.0971622	0.0248237	control	(0,0.1]
						0.121986	0.0105901	control	(0.1,0.2]
						0.247624	-0.0121144	control	(0.2,0.3]
						0.235509	0.0109416	control	(0.2,0.3]
						0.246451	0.0100848	control	(0.2,0.3]
						0.256536	-0.0213772	control	(0.2,0.3]
						0.235158	-0.0329352	control	(0.2,0.3]
						0.202223	-0.0829594	control	(0.2,0.3]
						0.119264	0.00146773	control	(0.1,0.2]
						0.120731	-0.0936525	control	(0.1,0.2]
						0.027079	7.38989e-05	control	(0,0.1]
						0.3426	-0.0224142	control	(0.3,0.4]
						0.320186	0.00503544	control	(0.3,0.4]
						0.325221	0.00790273	control	(0.3,0.4]
						0.333124	0.039245	control	(0.3,0.4]
						0.372369	0.0265901	control	(0.3,0.4]
						0.398959	0.0101151	control	(0.3,0.4]
						0.409074	0.0153226	control	(0.4,0.5]
						0.424397	0.00264709	control	(0.4,0.5]
						0.427044	0.00951039	control	(0.4,0.5]
						0.436554	0.0206461	control	(0.4,0.5]
						0.269856	-0.0393691	control	(0.2,0.3]
						0.236047	0.0515459	control	(0.2,0.3]
						0.287593	0.0075209	control	(0.2,0.3]
						0.295114	-0.0349443	control	(0.2,0.3]
						0.260169	-0.0162099	control	(0.2,0.3]
						0.24396	0.0218725	control	(0.2,0.3]
						0.265832	-0.00894966	control	(0.2,0.3]
						0.256882	0.0100473	control	(0.2,0.3]
						0.26693	0.00520341	control	(0.2,0.3]
						0.272133	0.0104208	control	(0.2,0.3]
						0.282554	-0.0206368	control	(0.2,0.3]
						0.361128	-0.00197175	control	(0.3,0.4]
						0.359156	-0.0220789	control	(0.3,0.4]
						0.337077	-0.0258972	control	(0.3,0.4]
						0.31118	0.00725384	control	(0.3,0.4]
						0.318434	0.00277913	control	(0.3,0.4]
						0.321213	0.0128806	control	(0.3,0.4]
						0.334093	-0.00108056	control	(0.3,0.4]
						0.333013	-0.0134085	control	(0.3,0.4]
						0.319604	0.0144599	control	(0.3,0.4]
						0.334064	-0.00874896	control	(0.3,0.4]
						0.203846	0.0121559	control	(0.2,0.3]
						0.216001	-0.0435113	control	(0.2,0.3]
						0.17249	-0.0127026	control	(0.1,0.2]
						0.159788	-0.0517213	control	(0.1,0.2]
						0.108066	0.0229775	control	(0.1,0.2]
						0.131044	0.016557	control	(0.1,0.2]
						0.147601	-0.0100812	control	(0.1,0.2]
						0.13752	0.0322767	control	(0.1,0.2]
						0.169796	0.0196986	control	(0.1,0.2]
						0.189495	-0.0104691	control	(0.1,0.2]
						0.194226	-0.02184	control	(0.1,0.2]
						0.172386	-0.00453876	control	(0.1,0.2]
						0.167847	0.00328381	control	(0.1,0.2]
						0.171131	0.0112997	control	(0.1,0.2]
						0.18243	0.00226855	control	(0.1,0.2]
						0.184699	0.00375687	control	(0.1,0.2]
						0.188456	-0.0338464	control	(0.1,0.2]
						0.154609	-0.00557083	control	(0.1,0.2]
						0.149039	0.00874145	control	(0.1,0.2]
						0.15778	0.0118563	control	(0.1,0.2]
						0.457742	0.00568317	control	(0.4,0.5]
						0.463425	0.0221144	control	(0.4,0.5]
						0.48554	0.0249542	control	(0.4,0.5]
						0.510494	-0.033198	control	(0.5,0.7]
						0.477296	0.0123011	control	(0.4,0.5]
						0.489597	-0.0155124	control	(0.4,0.5]
						0.474084	-0.00719426	control	(0.4,0.5]
						0.46689	-0.0157445	control	(0.4,0.5]
						0.451146	-0.0258303	control	(0.4,0.5]
						0.425315	-0.00342962	control	(0.4,0.5]
						0.450221	-0.054432	control	(0.4,0.5]
						0.395789	0.0355195	control	(0.3,0.4]
						0.431308	-0.0331148	control	(0.4,0.5]
						0.398193	0.00269501	control	(0.3,0.4]
						0.400888	-0.0233368	control	(0.4,0.5]
						0.377552	-0.0226023	control	(0.3,0.4]
						0.354949	0.0288066	control	(0.3,0.4]
						0.383756	0.0248599	control	(0.3,0.4]
						0.408616	-0.0102189	control	(0.4,0.5]
						0.398397	0.027696	control	(0.3,0.4]
						0.2352	0.000110371	control	(0.2,0.3]
						0.23531	-0.0356117	control	(0.2,0.3]
						0.199698	-0.00595187	control	(0.1,0.2]
						0.193746	0.00728558	control	(0.1,0.2]
						0.201032	-0.0109549	control	(0.2,0.3]
						0.190077	-0.0143546	control	(0.1,0.2]
						0.175723	0.0234985	control	(0.1,0.2]
						0.199221	0.0136536	control	(0.1,0.2]
						0.212875	0.0248184	control	(0.2,0.3]
						0.237693	-0.023779	control	(0.2,0.3]
						0.267089	-0.0065566	control	(0.2,0.3]
						0.260532	5.04042e-05	control	(0.2,0.3]
						0.260583	-0.00463734	control	(0.2,0.3]
						0.255945	0.00545553	control	(0.2,0.3]
						0.261401	0.0206071	control	(0.2,0.3]
						0.282008	0.0199153	control	(0.2,0.3]
						0.301923	0.0127179	control	(0.3,0.4]
						0.314641	-0.0055056	control	(0.3,0.4]
						0.309136	0.0398386	control	(0.3,0.4]
						0.348974	-0.00585165	control	(0.3,0.4]
						0.115482	0.0625481	control	(0.1,0.2]
						0.17803	-0.0144542	control	(0.1,0.2]
						0.163576	0.0447194	control	(0.1,0.2]
						0.208295	0.0282547	control	(0.2,0.3]
						0.23655	-0.00845325	control	(0.2,0.3]
						0.228097	0.0131807	control	(0.2,0.3]
						0.241277	-0.0163744	control	(0.2,0.3]
						0.224903	-0.0086542	control	(0.2,0.3]
						0.216249	-0.0261486	control	(0.2,0.3]
						0.1901	-0.0103908	control	(0.1,0.2]
						0.305575	0.0283527	control	(0.3,0.4]
						0.333927	0.00600288	control	(0.3,0.4]
						0.33993	-0.00572974	control	(0.3,0.4]
						0.334201	-0.00561568	control	(0.3,0.4]
						0.328585	-0.0141709	control	(0.3,0.4]
						0.314414	-0.0292013	control	(0.3,0.4]
						0.285213	-0.0300862	control	(0.2,0.3]
						0.255127	-0.0384579	control	(0.2,0.3]
						0.216669	-0.033108	control	(0.2,0.3]
						0.183561	-0.00199071	control	(0.1,0.2]
						0.471309	-0.00952224	control	(0.4,0.5]
						0.461787	0.017504	control	(0.4,0.5]
						0.479291	-0.00635368	control	(0.4,0.5]
						0.472938	0.0328902	control	(0.4,0.5]
						0.505828	-0.0109742	control	(0.5,0.7]
						0.494854	0.0141193	control	(0.4,0.5]
						0.508973	0.0104973	control	(0.5,0.7]
						0.51947	-0.00631401	control	(0.5,0.7]
						0.513156	-0.00325381	control	(0.5,0.7]
						0.509902	-0.023449	control	(0.5,0.7]
						0.116384	-0.014193	control	(0.1,0.2]
						0.102191	0.0455469	control	(0.1,0.2]
						0.147738	-0.00991434	control	(0.1,0.2]
						0.137823	-0.00859633	control	(0.1,0.2]
						0.129227	0.000914279	control	(0.1,0.2]
						0.130141	0.0605576	control	(0.1,0.2]
						0.190699	-0.0244721	control	(0.1,0.2]
						0.166227	-0.0292688	control	(0.1,0.2]
						0.136958	0.0120348	control	(0.1,0.2]
						0.148993	0.00076135	control	(0.1,0.2]
						0.175583	0.0334683	control	(0.1,0.2]
						0.209052	-0.118473	control	(0.2,0.3]
						0.0905791	0.0538435	control	(0,0.1]
						0.144423	-0.0119499	control	(0.1,0.2]
						0.132473	-0.0247617	control	(0.1,0.2]
						0.107711	0.00737788	control	(0.1,0.2]
						0.115089	-0.0119739	control	(0.1,0.2]
						0.103115	0.00208924	control	(0.1,0.2]
						0.105204	-0.0152349	control	(0.1,0.2]
						0.0899693	0.00693794	control	(0,0.1]
						0.252592	-0.0133151	control	(0.2,0.3]
						0.239277	0.0118754	control	(0.2,0.3]
						0.251152	0.00192219	control	(0.2,0.3]
						0.253074	0.0253526	control	(0.2,0.3]
						0.278427	0.0109868	control	(0.2,0.3]
						0.289414	-0.000620792	control	(0.2,0.3]
						0.288793	0.00466712	control	(0.2,0.3]
						0.29346	-0.0082218	control	(0.2,0.3]
						0.285238	-0.0136194	control	(0.2,0.3]
						0.271619	-0.00483592	control	(0.2,0.3]
						0.115322	0.00909009	control	(0.1,0.2]
						0.124412	0.0265304	control	(0.1,0.2]
						0.150942	-0.0108084	control	(0.1,0.2]
						0.140134	-0.0314253	control	(0.1,0.2]
						0.108708	0.0259345	control	(0.1,0.2]
						0.134643	-0.0356977	control	(0.1,0.2]
						0.0989452	-0.021018	control	(0,0.1]
						0.0779272	-0.0178038	control	(0,0.1]
						0.0601234	-0.0189858	control	(0,0.1]
						0.348854	0.0227981	control	(0.3,0.4]
						0.371653	0.0123486	control	(0.3,0.4]
						0.384001	0.0789605	control	(0.3,0.4]
						0.462962	-0.0627522	control	(0.4,0.5]
						0.40021	-0.0245446	control	(0.4,0.5]
						0.219581	-0.00374204	control	(0.2,0.3]
						0.215839	0.0422585	control	(0.2,0.3]
						0.258098	0.00581531	control	(0.2,0.3]
						0.263913	-0.00299453	control	(0.2,0.3]
						0.260919	-0.0147208	control	(0.2,0.3]
						0.246198	0.0163094	control	(0.2,0.3]
						0.262507	-0.00551028	control	(0.2,0.3]
						0.256997	-0.0222783	control	(0.2,0.3]
						0.234719	0.0228368	control	(0.2,0.3]
						0.257555	0.020652	control	(0.2,0.3]
						0.557391	-0.000934951	control	(0.5,0.7]
						0.556456	-0.0192556	control	(0.5,0.7]
						0.5372	-0.0207283	control	(0.5,0.7]
						0.516472	-0.0154633	control	(0.5,0.7]
						0.501009	-0.00100861	control	(0.5,0.7]
						0.5	-0.00954286	control	(0.4,0.5]
						0.490457	-0.00733094	control	(0.4,0.5]
						0.483126	0.0010593	control	(0.4,0.5]
						0.484185	0.0223494	control	(0.4,0.5]
						0.506535	0.015613	control	(0.5,0.7]
						0.275927	-0.0171742	control	(0.2,0.3]
						0.258753	0.00795133	control	(0.2,0.3]
						0.266705	0.0110449	control	(0.2,0.3]
						0.277749	0.00233645	control	(0.2,0.3]
						0.280086	-0.0538877	control	(0.2,0.3]
						0.226198	-0.0161329	control	(0.2,0.3]
						0.210065	-0.000541106	control	(0.2,0.3]
						0.209524	-0.0482924	control	(0.2,0.3]
						0.161232	0.013581	control	(0.1,0.2]
						0.174813	0.00345706	control	(0.1,0.2]
						0.516227	-0.0408512	control	(0.5,0.7]
						0.475376	-0.00830831	control	(0.4,0.5]
						0.467068	0.0081099	control	(0.4,0.5]
						0.475178	-0.0012222	control	(0.4,0.5]
						0.473955	-0.0124169	control	(0.4,0.5]
						0.461538	0.0046733	control	(0.4,0.5]
						0.466212	-0.0211413	control	(0.4,0.5]
						0.44507	-0.0150932	control	(0.4,0.5]
						0.429977	0.0199826	control	(0.4,0.5]
						0.44996	-0.0161042	control	(0.4,0.5]
						0.11762	0.0607747	control	(0.1,0.2]
						0.178395	0.00891272	control	(0.1,0.2]
						0.187308	-0.0300422	control	(0.1,0.2]
						0.157265	-0.0280485	control	(0.1,0.2]
						0.129217	-0.00176858	control	(0.1,0.2]
						0.127448	0.0161882	control	(0.1,0.2]
						0.143636	0.00575152	control	(0.1,0.2]
						0.149388	0.0170976	control	(0.1,0.2]
						0.166486	0.00187511	control	(0.1,0.2]
						0.168361	-0.0086396	control	(0.1,0.2]
						0.446214	-0.0418874	control	(0.4,0.5]
						0.404327	0.00611798	control	(0.4,0.5]
						0.410445	0.0275794	control	(0.4,0.5]
						0.438024	-0.0182692	control	(0.4,0.5]
						0.419755	-0.0269628	control	(0.4,0.5]
						0.392792	-0.0176131	control	(0.3,0.4]
						0.375179	-0.0109426	control	(0.3,0.4]
						0.364236	-0.0337522	control	(0.3,0.4]
						0.330484	0.0172018	control	(0.3,0.4]
						0.347686	-0.0136895	control	(0.3,0.4]
						0.374788	-0.0107427	control	(0.3,0.4]
						0.364045	-0.0128475	control	(0.3,0.4]
						0.351198	0.0173965	control	(0.3,0.4]
						0.368594	-0.0185556	control	(0.3,0.4]
						0.350039	0.000913998	control	(0.3,0.4]
						0.350953	-0.0140765	control	(0.3,0.4]
						0.336876	-0.0211037	control	(0.3,0.4]
						0.315772	0.0394185	control	(0.3,0.4]
						0.355191	-0.0122032	control	(0.3,0.4]
						0.242436	-0.0293975	control	(0.2,0.3]
						0.213039	-0.0457373	control	(0.2,0.3]
						0.167302	0.0281647	control	(0.1,0.2]
						0.195466	0.0283887	control	(0.1,0.2]
						0.223855	-0.0245676	control	(0.2,0.3]
						0.199287	-0.00133017	control	(0.1,0.2]
						0.197957	0.00670259	control	(0.1,0.2]
						0.20466	-0.00574805	control	(0.2,0.3]
						0.198912	-0.0266913	control	(0.1,0.2]
						0.17222	0.0266287	control	(0.1,0.2]
						0.0063298	0.00857433	control	(0,0.1]
						0.0149041	0.00307509	control	(0,0.1]
						0.0179792	-0.00213023	control	(0,0.1]
						0.015849	0.00203497	control	(0,0.1]
						0.291314	-0.0171726	control	(0.2,0.3]
						0.274142	0.00510028	control	(0.2,0.3]
						0.279242	0.0495121	control	(0.2,0.3]
						0.328754	-0.0296883	control	(0.3,0.4]
						0.299066	-0.0325601	control	(0.2,0.3]
						0.266506	0.0155152	control	(0.2,0.3]
						0.282021	-0.00865709	control	(0.2,0.3]
						0.273364	-0.0453771	control	(0.2,0.3]
						0.227987	0.0158112	control	(0.2,0.3]
						0.243798	0.00456956	control	(0.2,0.3]
						0.302067	-0.0465135	control	(0.3,0.4]
						0.255554	-0.0143201	control	(0.2,0.3]
						0.241234	0.0144785	control	(0.2,0.3]
						0.255712	-0.000209991	control	(0.2,0.3]
						0.255502	0.00323244	control	(0.2,0.3]
						0.258735	-0.0541458	control	(0.2,0.3]
						0.204589	-0.0143409	control	(0.2,0.3]
						0.190248	0.0278385	control	(0.1,0.2]
						0.218087	-0.00578672	control	(0.2,0.3]
						0.2123	-0.0150552	control	(0.2,0.3]
						0.363961	0.0306849	control	(0.3,0.4]
						0.394646	-0.0226096	control	(0.3,0.4]
						0.372036	0.0753726	control	(0.3,0.4]
						0.447409	-0.0487427	control	(0.4,0.5]
						0.398666	-0.00100745	control	(0.3,0.4]
						0.397659	-0.000868056	control	(0.3,0.4]
						0.396791	-0.0134559	control	(0.3,0.4]
						0.383335	0.00724372	control	(0.3,0.4]
						0.390579	0.0277397	control	(0.3,0.4]
						0.418318	-0.0359701	control	(0.4,0.5]
						0.22493	-0.0332096	control	(0.2,0.3]
						0.19172	0.0566531	control	(0.1,0.2]
						0.248373	-0.0252762	control	(0.2,0.3]
						0.223097	0.0173872	control	(0.2,0.3]
						0.240484	0.0433912	control	(0.2,0.3]
						0.283876	-0.0241585	control	(0.2,0.3]
						0.259717	0.0130629	control	(0.2,0.3]
						0.27278	0.0138177	control	(0.2,0.3]
						0.286598	0.0229082	control	(0.2,0.3]
						0.309506	-0.023216	control	(0.3,0.4]
						0.57622	0.00443326	control	(0.5,0.7]
						0.580653	-0.0506357	control	(0.5,0.7]
						0.530018	0.0105769	control	(0.5,0.7]
						0.540595	-0.0163444	control	(0.5,0.7]
						0.52425	0.00334528	control	(0.5,0.7]
						0.527595	0.0164567	control	(0.5,0.7]
						0.544052	-0.023741	control	(0.5,0.7]
						0.520311	0.00769062	control	(0.5,0.7]
						0.528002	0.0223655	control	(0.5,0.7]
						0.550367	0.00746022	control	(0.5,0.7]
						0.311821	-0.0019706	control	(0.3,0.4]
						0.309851	-0.00106377	control	(0.3,0.4]
						0.308787	0.014529	control	(0.3,0.4]
						0.323316	-0.0581703	control	(0.3,0.4]
						0.265146	0.0120607	control	(0.2,0.3]
						0.277206	0.0462376	control	(0.2,0.3]
						0.323444	0.00527145	control	(0.3,0.4]
						0.328715	-0.0205843	control	(0.3,0.4]
						0.308131	0.0287341	control	(0.3,0.4]
						0.336865	0.0166881	control	(0.3,0.4]
						0.191242	0.0310273	control	(0.1,0.2]
						0.222269	-0.0294289	control	(0.2,0.3]
						0.19284	-0.0554565	control	(0.1,0.2]
						0.137384	-0.0150659	control	(0.1,0.2]
						0.122318	-0.00275232	control	(0.1,0.2]
						0.119566	-0.00993234	control	(0.1,0.2]
						0.109633	0.0141079	control	(0.1,0.2]
						0.123741	0.0164625	control	(0.1,0.2]
						0.140204	0.00892754	control	(0.1,0.2]
						0.149131	-0.00254447	control	(0.1,0.2]
						0.193594	-0.00459784	control	(0.1,0.2]
						0.188996	-0.0520465	control	(0.1,0.2]
						0.136949	0.0292472	control	(0.1,0.2]
						0.166196	0.00279438	control	(0.1,0.2]
						0.168991	0.0145132	control	(0.1,0.2]
						0.183504	0.00225208	control	(0.1,0.2]
						0.185756	-0.00394979	control	(0.1,0.2]
						0.181806	0.0127803	control	(0.1,0.2]
						0.194587	0.00855848	control	(0.1,0.2]
						0.203145	-0.00292976	control	(0.2,0.3]
						0.146696	-0.00243513	control	(0.1,0.2]
						0.144261	-0.0108206	control	(0.1,0.2]
						0.133441	0.0927931	control	(0.1,0.2]
						0.226234	-0.00977494	control	(0.2,0.3]
						0.216459	-0.000963278	control	(0.2,0.3]
						0.215496	0.0140188	control	(0.2,0.3]
						0.229515	-0.000112405	control	(0.2,0.3]
						0.229402	-0.00509575	control	(0.2,0.3]
						0.224306	0.00896497	control	(0.2,0.3]
						0.233271	0.0377052	control	(0.2,0.3]
						0.00816817	0.0309517	control	(0,0.1]
						0.0391199	0.0418288	control	(0,0.1]
						0.0809487	0.0562045	control	(0,0.1]
						0.137153	-0.00617476	control	(0.1,0.2]
						0.130978	0.0170343	control	(0.1,0.2]
						0.148013	0.00831643	control	(0.1,0.2]
						0.156329	0.0249412	control	(0.1,0.2]
						0.341533	-0.000112022	control	(0.3,0.4]
						0.341421	-0.0435648	control	(0.3,0.4]
						0.297857	-0.00724499	control	(0.2,0.3]
						0.290612	0.00728584	control	(0.2,0.3]
						0.297897	-0.00222424	control	(0.2,0.3]
						0.295673	0.00580387	control	(0.2,0.3]
						0.301477	0.00125622	control	(0.3,0.4]
						0.302733	-0.0230818	control	(0.3,0.4]
						0.279651	-0.00263046	control	(0.2,0.3]
						0.277021	-0.00126831	control	(0.2,0.3]
						0.00647979	0.00416794	control	(0,0.1]
						0.0106477	0.0311853	control	(0,0.1]
						0.041833	0.00964502	control	(0,0.1]
						0.0514781	0.0125849	control	(0,0.1]
						0.0640629	0.000878748	control	(0,0.1]
						0.0101538	0.0449204	control	(0,0.1]
						0.0550742	0.0148465	control	(0,0.1]
						0.0699207	-0.0134808	control	(0,0.1]
						0.05644	-0.00545183	control	(0,0.1]
						0.0509881	0.00862045	control	(0,0.1]
						0.0596086	-0.0094342	control	(0,0.1]
						0.0501744	-0.0152062	control	(0,0.1]
						0.0349682	-0.00880684	control	(0,0.1]
						0.0261614	-0.00652618	control	(0,0.1]
						0.440202	0.0158806	control	(0.4,0.5]
						0.456083	-0.00381171	control	(0.4,0.5]
						0.452271	0.0205462	control	(0.4,0.5]
						0.472817	0.0110455	control	(0.4,0.5]
						0.483863	0.00699476	control	(0.4,0.5]
						0.490857	-0.00553267	control	(0.4,0.5]
						0.485325	0.001578	control	(0.4,0.5]
						0.486903	0.0213487	control	(0.4,0.5]
						0.508252	-0.0202051	control	(0.5,0.7]
						0.488046	-0.0520296	control	(0.4,0.5]
						0.507921	0.0177871	control	(0.5,0.7]
						0.525708	-0.0342627	control	(0.5,0.7]
						0.491445	-0.0144111	control	(0.4,0.5]
						0.477034	-0.0100291	control	(0.4,0.5]
						0.467005	0.000181746	control	(0.4,0.5]
						0.467187	0.0531619	control	(0.4,0.5]
						0.520349	-0.0294426	control	(0.5,0.7]
						0.490906	0.00349841	control	(0.4,0.5]
						0.494404	0.0378721	control	(0.4,0.5]
						0.532276	-0.00798525	control	(0.5,0.7]
						0.271689	-0.012718	control	(0.2,0.3]
						0.258971	0.0209367	control	(0.2,0.3]
						0.279907	-0.00730752	control	(0.2,0.3]
						0.2726	0.00887185	control	(0.2,0.3]
						0.281472	0.0271938	control	(0.2,0.3]
						0.308666	-0.0196471	control	(0.3,0.4]
						0.289018	0.00924533	control	(0.2,0.3]
						0.298264	0.00941099	control	(0.2,0.3]
						0.307675	-0.00243226	control	(0.3,0.4]
						0.305243	0.00439717	control	(0.3,0.4]
						0.28781	0.0197737	control	(0.2,0.3]
						0.307584	-0.0252507	control	(0.3,0.4]
						0.282333	-0.0232897	control	(0.2,0.3]
						0.259043	-0.00705177	control	(0.2,0.3]
						0.251991	-0.0210912	control	(0.2,0.3]
						0.261508	0.0208858	control	(0.2,0.3]
						0.282393	7.14496e-05	control	(0.2,0.3]
						0.282465	-0.0265234	control	(0.2,0.3]
						0.255941	0.0277442	control	(0.2,0.3]
						0.283686	-0.00827232	control	(0.2,0.3]
						0.275413	0.0141894	control	(0.2,0.3]
						0.289603	-0.0125347	control	(0.2,0.3]
						0.277068	-0.0154678	control	(0.2,0.3]
						0.2616	-0.023052	control	(0.2,0.3]
						0.238548	0.00932565	control	(0.2,0.3]
						0.312741	-0.00765541	control	(0.3,0.4]
						0.305086	-0.00827883	control	(0.3,0.4]
						0.296807	0.0225394	control	(0.2,0.3]
						0.319346	0.0133127	control	(0.3,0.4]
						0.332659	-0.0174888	control	(0.3,0.4]
						0.31517	0.00917942	control	(0.3,0.4]
						0.32435	-0.0222399	control	(0.3,0.4]
						0.30211	-0.0068287	control	(0.3,0.4]
						0.295281	-0.00424348	control	(0.2,0.3]
						0.291038	0.00973448	control	(0.2,0.3]
						0.341444	-0.0535237	control	(0.3,0.4]
						0.28792	0.0276178	control	(0.2,0.3]
						0.315538	-0.0794967	control	(0.3,0.4]
						0.236041	-0.0405008	control	(0.2,0.3]
						0.195541	0.00229654	control	(0.1,0.2]
						0.197837	-0.0265811	control	(0.1,0.2]
						0.171256	-0.00963741	control	(0.1,0.2]
						0.161619	0.00928432	control	(0.1,0.2]
						0.170903	0.0134159	control	(0.1,0.2]
						0.184319	-0.00513145	control	(0.1,0.2]
						0.380729	0.0159733	control	(0.3,0.4]
						0.396702	-0.00773036	control	(0.3,0.4]
						0.388972	-0.025152	control	(0.3,0.4]
						0.36382	0.00870677	control	(0.3,0.4]
						0.372527	0.0159958	control	(0.3,0.4]
						0.388522	-0.02099	control	(0.3,0.4]
						0.367532	0.00680011	control	(0.3,0.4]
						0.374332	-0.0367026	control	(0.3,0.4]
						0.33763	-0.0420176	control	(0.3,0.4]
						0.295612	0.00489105	control	(0.2,0.3]
						0.0987531	-0.0190412	control	(0,0.1]
						0.0797118	0.046807	control	(0,0.1]
						0.126519	-0.0144371	control	(0.1,0.2]
						0.112082	0.00560179	control	(0.1,0.2]
						0.117683	-0.0401611	control	(0.1,0.2]
						0.0775224	-0.0107707	control	(0,0.1]
						0.0667518	0.00188095	control	(0,0.1]
						0.0686327	0.014882	control	(0,0.1]
						0.0835147	-0.0132605	control	(0,0.1]
						0.0702542	-0.00157571	control	(0,0.1]
						0.376244	-0.0199244	control	(0.3,0.4]
						0.356319	0.0491632	control	(0.3,0.4]
						0.405482	-0.0413618	control	(0.4,0.5]
						0.364121	0.00723377	control	(0.3,0.4]
						0.371354	-0.0210659	control	(0.3,0.4]
						0.350288	-0.0418693	control	(0.3,0.4]
						0.308419	0.0555419	control	(0.3,0.4]
						0.363961	0.00255591	control	(0.3,0.4]
						0.366517	-0.0337124	control	(0.3,0.4]
						0.332805	0.00722342	control	(0.3,0.4]
						0.339159	-0.0238247	control	(0.3,0.4]
						0.315335	-0.0349715	control	(0.3,0.4]
						0.280363	-0.0476059	control	(0.2,0.3]
						0.232757	-0.00371428	control	(0.2,0.3]
						0.229043	0.0417578	control	(0.2,0.3]
						0.270801	-0.0102204	control	(0.2,0.3]
						0.26058	0.018452	control	(0.2,0.3]
						0.279032	0.0119768	control	(0.2,0.3]
						0.291009	0.0102017	control	(0.2,0.3]
						0.301211	0.0197976	control	(0.3,0.4]
						0.137192	-0.00100452	control	(0.1,0.2]
						0.136187	0.0281794	control	(0.1,0.2]
						0.164366	-0.0221648	control	(0.1,0.2]
						0.142202	0.0198149	control	(0.1,0.2]
						0.162017	0.0355612	control	(0.1,0.2]
						0.197578	0.0360772	control	(0.1,0.2]
						0.233655	-0.00927981	control	(0.2,0.3]
						0.224375	-0.0035932	control	(0.2,0.3]
						0.220782	-0.00989672	control	(0.2,0.3]
						0.210885	-0.0024243	control	(0.2,0.3]
						0.227345	0.0723845	control	(0.2,0.3]
						0.29973	-0.0364635	control	(0.2,0.3]
						0.263266	0.0185053	control	(0.2,0.3]
						0.281772	0.0131974	control	(0.2,0.3]
						0.294969	0.010811	control	(0.2,0.3]
						0.30578	-0.00790442	control	(0.3,0.4]
						0.297876	0.0249742	control	(0.2,0.3]
						0.32285	0.0109808	control	(0.3,0.4]
						0.333831	0.0201167	control	(0.3,0.4]
						0.353947	0.00330105	control	(0.3,0.4]
						0.368102	0.0143969	control	(0.3,0.4]
						0.382499	-0.00891519	control	(0.3,0.4]
						0.373584	0.00694812	control	(0.3,0.4]
						0.380532	0.0100884	control	(0.3,0.4]
						0.39062	-0.0122637	control	(0.3,0.4]
						0.378357	-0.0148156	control	(0.3,0.4]
						0.363541	-0.00289584	control	(0.3,0.4]
						0.360645	0.00293664	control	(0.3,0.4]
						0.363582	0.011619	control	(0.3,0.4]
						0.375201	-0.0466116	control	(0.3,0.4]
						0.235465	0.0217095	control	(0.2,0.3]
						0.257175	-0.0204499	control	(0.2,0.3]
						0.236725	0.0227991	control	(0.2,0.3]
						0.259524	0.00730844	control	(0.2,0.3]
						0.266832	-0.0222531	control	(0.2,0.3]
						0.244579	-0.01128	control	(0.2,0.3]
						0.233299	-0.042219	control	(0.2,0.3]
						0.19108	-0.00353452	control	(0.1,0.2]
						0.187546	0.00306379	control	(0.1,0.2]
						0.19061	-0.00078549	control	(0.1,0.2]
						0.170937	0.00443558	control	(0.1,0.2]
						0.175373	0.0418168	control	(0.1,0.2]
						0.21719	0.0184338	control	(0.2,0.3]
						0.235624	0.00365312	control	(0.2,0.3]
						0.239277	-0.0297092	control	(0.2,0.3]
						0.209567	-0.0102678	control	(0.2,0.3]
						0.1993	-0.0143474	control	(0.1,0.2]
						0.184952	0.0536556	control	(0.1,0.2]
						0.238608	0.00944014	control	(0.2,0.3]
						0.248048	-0.046509	control	(0.2,0.3]
						0.287682	0.0134548	control	(0.2,0.3]
						0.301136	0.00604556	control	(0.3,0.4]
						0.307182	0.0433995	control	(0.3,0.4]
						0.350582	-0.000723762	control	(0.3,0.4]
						0.349858	-0.0128568	control	(0.3,0.4]
						0.337001	0.000391209	control	(0.3,0.4]
						0.337392	0.0192656	control	(0.3,0.4]
						0.356658	-0.0177717	control	(0.3,0.4]
						0.338886	0.010417	control	(0.3,0.4]
						0.349303	-0.0034406	control	(0.3,0.4]
						0.439068	-0.00364556	control	(0.4,0.5]
						0.435423	-0.0090239	control	(0.4,0.5]
						0.426399	-0.00355472	control	(0.4,0.5]
						0.422844	0.00912517	control	(0.4,0.5]
						0.431969	0.0164286	control	(0.4,0.5]
						0.448398	-0.00863281	control	(0.4,0.5]
						0.439765	-0.0259032	control	(0.4,0.5]
						0.413862	0.0237184	control	(0.4,0.5]
						0.43758	-0.014793	control	(0.4,0.5]
						0.422787	-0.0215891	control	(0.4,0.5]
						0.310327	-0.00522518	control	(0.3,0.4]
						0.305102	0.00174802	control	(0.3,0.4]
						0.30685	0.0278503	control	(0.3,0.4]
						0.3347	-0.0061107	control	(0.3,0.4]
						0.328589	-0.0234182	control	(0.3,0.4]
						0.305171	0.0211248	control	(0.3,0.4]
						0.326296	-0.0276778	control	(0.3,0.4]
						0.298618	-0.0291746	control	(0.2,0.3]
						0.269443	0.000859222	control	(0.2,0.3]
						0.270303	-0.0215844	control	(0.2,0.3]
						0.109735	-0.0384364	control	(0.1,0.2]
						0.0712984	0.0118615	control	(0,0.1]
						0.0831599	-0.0235233	control	(0,0.1]
						0.0596366	0.00265328	control	(0,0.1]
						0.0622899	-0.0157244	control	(0,0.1]
						0.0465655	0.0270256	control	(0,0.1]
						0.0735911	-0.00951669	control	(0,0.1]
						0.0640744	0.0153741	control	(0,0.1]
						0.0794485	0.0174253	control	(0,0.1]
						0.0968738	-0.0134143	control	(0,0.1]
						0.250103	-0.0060088	control	(0.2,0.3]
						0.244095	-0.0211718	control	(0.2,0.3]
						0.222923	0.00807371	control	(0.2,0.3]
						0.230997	0.0068956	control	(0.2,0.3]
						0.237892	0.0344586	control	(0.2,0.3]
						0.272351	-0.0339462	control	(0.2,0.3]
						0.238405	0.0320305	control	(0.2,0.3]
						0.270435	-0.0196301	control	(0.2,0.3]
						0.250805	0.0255256	control	(0.2,0.3]
						0.276331	-0.0186605	control	(0.2,0.3]
						0.408412	-0.0190541	control	(0.4,0.5]
						0.389358	-0.012491	control	(0.3,0.4]
						0.376867	-0.0159694	control	(0.3,0.4]
						0.360898	-0.00274889	control	(0.3,0.4]
						0.358149	-0.0142514	control	(0.3,0.4]
						0.343898	0.0274463	control	(0.3,0.4]
						0.371344	0.0237725	control	(0.3,0.4]
						0.395117	0.00813944	control	(0.3,0.4]
						0.403256	0.0263179	control	(0.4,0.5]
						0.429574	-0.00684047	control	(0.4,0.5]
						0.404341	-0.0363165	control	(0.4,0.5]
						0.368025	-0.0266288	control	(0.3,0.4]
						0.341396	-0.00369958	control	(0.3,0.4]
						0.337696	0.00562229	control	(0.3,0.4]
						0.343318	-0.0283902	control	(0.3,0.4]
						0.314928	0.0145382	control	(0.3,0.4]
						0.329466	-0.0161239	control	(0.3,0.4]
						0.313343	-0.00138922	control	(0.3,0.4]
						0.311953	-0.00174454	control	(0.3,0.4]
						0.310209	-0.00404745	control	(0.3,0.4]
						0.206932	-0.0352	control	(0.2,0.3]
						0.171732	0.0122223	control	(0.1,0.2]
						0.430166	-0.00520928	control	(0.4,0.5]
						0.424957	-0.00579208	control	(0.4,0.5]
						0.419164	0.00461411	control	(0.4,0.5]
						0.423779	-0.0194894	control	(0.4,0.5]
						0.404289	5.2852e-05	control	(0.4,0.5]
						0.404342	-0.0082504	control	(0.4,0.5]
						0.396092	0.00757023	control	(0.3,0.4]
						0.403662	0.00732695	control	(0.4,0.5]
						0.410989	0.00571787	control	(0.4,0.5]
						0.416707	-0.0100645	control	(0.4,0.5]
						0.00653062	0.0552052	control	(0,0.1]
						0.0617358	0.0376364	control	(0,0.1]
						0.0993723	-0.000971096	control	(0,0.1]
						0.0984012	0.0111617	control	(0,0.1]
						0.109563	0.0245105	control	(0.1,0.2]
						0.134073	-0.0496604	control	(0.1,0.2]
						0.0844129	0.00968752	control	(0,0.1]
						0.0941004	0.00167585	control	(0,0.1]
						0.411176	0.00938754	control	(0.4,0.5]
						0.420564	0.00198725	control	(0.4,0.5]
						0.422551	-0.00097047	control	(0.4,0.5]
						0.421581	-0.0223077	control	(0.4,0.5]
						0.399273	0.0138583	control	(0.3,0.4]
						0.413131	-0.0327875	control	(0.4,0.5]
						0.380344	-0.000376605	control	(0.3,0.4]
						0.379967	0.0248583	control	(0.3,0.4]
						0.404826	0.014292	control	(0.4,0.5]
						0.419118	0.0302163	control	(0.4,0.5]
						0.253224	0.0509581	control	(0.2,0.3]
						0.304182	0.0075967	control	(0.3,0.4]
						0.311779	0.00366133	control	(0.3,0.4]
						0.31544	0.00417598	control	(0.3,0.4]
						0.319616	-0.0221429	control	(0.3,0.4]
						0.297474	0.0347556	control	(0.2,0.3]
						0.0363156	0.0388735	control	(0,0.1]
						0.0751891	-0.02096	control	(0,0.1]
						0.0542291	0.0163032	control	(0,0.1]
						0.0705322	-0.0221085	control	(0,0.1]
						0.0484238	-0.0262659	control	(0,0.1]
						0.0221579	-0.00212304	control	(0,0.1]
						0.0200349	0.0313985	control	(0,0.1]
						0.0514333	0.015092	control	(0,0.1]
						0.0665254	0.0154698	control	(0,0.1]
						0.0819952	-0.00581734	control	(0,0.1]
						0.422823	-0.0134483	control	(0.4,0.5]
						0.409374	0.00425965	control	(0.4,0.5]
						0.413634	-0.01677	control	(0.4,0.5]
						0.396864	0.0349206	control	(0.3,0.4]
						0.431785	-0.0110043	control	(0.4,0.5]
						0.42078	0.0185655	control	(0.4,0.5]
						0.439346	0.00477906	control	(0.4,0.5]
						0.444125	0.0143435	control	(0.4,0.5]
						0.458468	0.00790879	control	(0.4,0.5]
						0.466377	-0.00747541	control	(0.4,0.5]
						0.328449	0.0099136	control	(0.3,0.4]
						0.338362	-0.0602824	control	(0.3,0.4]
						0.27808	0.0199206	control	(0.2,0.3]
						0.298001	0.00551838	control	(0.2,0.3]
						0.303519	-0.00627194	control	(0.3,0.4]
						0.297247	-0.000737992	control	(0.2,0.3]
						0.296509	-0.0287476	control	(0.2,0.3]
						0.267761	0.004982	control	(0.2,0.3]
						0.272743	-0.0360266	control	(0.2,0.3]
						0.236717	0.00911642	control	(0.2,0.3]
						0.202293	-0.00243722	control	(0.2,0.3]
						0.199855	0.00642619	control	(0.1,0.2]
						0.206281	0.0257817	control	(0.2,0.3]
						0.232063	-0.0144485	control	(0.2,0.3]
						0.217615	-0.011228	control	(0.2,0.3]
						0.206387	-0.0119325	control	(0.2,0.3]
						0.194454	-0.0103276	control	(0.1,0.2]
						0.184127	0.0119973	control	(0.1,0.2]
						0.196124	-0.00624582	control	(0.1,0.2]
						0.189878	0.0187647	control	(0.1,0.2]
						0.494648	-0.0158028	control	(0.4,0.5]
						0.478845	-0.0169689	control	(0.4,0.5]
						0.461876	-0.00981013	control	(0.4,0.5]
						0.452066	-0.0287397	control	(0.4,0.5]
						0.423326	-0.00758354	control	(0.4,0.5]
						0.415743	0.0125471	control	(0.4,0.5]
						0.42829	0.00244459	control	(0.4,0.5]
						0.430735	-0.0114363	control	(0.4,0.5]
						0.419298	0.012848	control	(0.4,0.5]
						0.432146	-0.0245783	control	(0.4,0.5]
						0.168404	-0.0435551	control	(0.1,0.2]
						0.124849	-0.0298162	control	(0.1,0.2]
						0.0950325	0.019171	control	(0,0.1]
						0.114204	0.0469275	control	(0.1,0.2]
						0.161131	0.0240622	control	(0.1,0.2]
						0.185193	0.0182206	control	(0.1,0.2]
						0.203414	0.00595555	control	(0.2,0.3]
						0.209369	0.0299134	control	(0.2,0.3]
						0.239283	-0.0210505	control	(0.2,0.3]
						0.218232	0.0233716	control	(0.2,0.3]
						0.467841	-0.0333348	control	(0.4,0.5]
						0.434506	-0.026248	control	(0.4,0.5]
						0.408258	0.0764995	control	(0.4,0.5]
						0.484758	-0.0275347	control	(0.4,0.5]
						0.457223	0.0155124	control	(0.4,0.5]
						0.472735	-0.0288375	control	(0.4,0.5]
						0.443898	0.0072412	control	(0.4,0.5]
						0.451139	-0.00856353	control	(0.4,0.5]
						0.442576	0.0867137	control	(0.4,0.5]
						0.529289	-0.127138	control	(0.5,0.7]
						0.259389	0.0248637	control	(0.2,0.3]
						0.284253	0.00271711	control	(0.2,0.3]
						0.28697	0.0409539	control	(0.2,0.3]
						0.327924	0.0425094	control	(0.3,0.4]
						0.370434	-0.0143323	control	(0.3,0.4]
						0.356101	0.0192405	control	(0.3,0.4]
						0.375342	0.0183504	control	(0.3,0.4]
						0.393692	0.0119685	control	(0.3,0.4]
						0.306745	0.021952	control	(0.3,0.4]
						0.328697	-0.00185903	control	(0.3,0.4]
						0.326838	0.0255185	control	(0.3,0.4]
						0.352357	-0.0375138	control	(0.3,0.4]
						0.314843	0.00484205	control	(0.3,0.4]
						0.319685	0.000686462	control	(0.3,0.4]
						0.320372	0.0175974	control	(0.3,0.4]
						0.337969	-0.0238434	control	(0.3,0.4]
						0.314126	0.00783293	control	(0.3,0.4]
						0.321959	-0.0293772	control	(0.3,0.4]
						0.305967	-0.0444695	control	(0.3,0.4]
						0.261497	-0.0149622	control	(0.2,0.3]
						0.246535	0.00736925	control	(0.2,0.3]
						0.253904	0.0162466	control	(0.2,0.3]
						0.270151	-0.00533553	control	(0.2,0.3]
						0.264815	0.0253112	control	(0.2,0.3]
						0.290127	-0.00101881	control	(0.2,0.3]
						0.289108	-0.0113387	control	(0.2,0.3]
						0.277769	0.00260655	control	(0.2,0.3]
						0.280376	-0.0122881	control	(0.2,0.3]
						0.0939319	0.0192722	control	(0,0.1]
						0.113204	0.037887	control	(0.1,0.2]
						0.151091	0.0364386	control	(0.1,0.2]
						0.18753	0.0203931	control	(0.1,0.2]
						0.207923	-0.0162784	control	(0.2,0.3]
						0.191644	0.00675189	control	(0.1,0.2]
						0.198396	0.00936277	control	(0.1,0.2]
						0.207759	-0.00068798	control	(0.2,0.3]
						0.207071	0.0150057	control	(0.2,0.3]
						0.222077	0.0199103	control	(0.2,0.3]
						0.0498977	0.00224414	control	(0,0.1]
						0.0521419	0.0162284	control	(0,0.1]
						0.561179	-0.0169441	control	(0.5,0.7]
						0.544235	-0.0335623	control	(0.5,0.7]
						0.510673	0.0129926	control	(0.5,0.7]
						0.523665	-0.0256519	control	(0.5,0.7]
						0.498013	-0.0268653	control	(0.4,0.5]
						0.471148	0.012396	control	(0.4,0.5]
						0.483544	0.0076601	control	(0.4,0.5]
						0.491204	-0.00816155	control	(0.4,0.5]
						0.483043	-0.0240554	control	(0.4,0.5]
						0.458987	-0.0120826	control	(0.4,0.5]
						0.0408801	0.0142637	control	(0,0.1]
						0.0551438	0.0137011	control	(0,0.1]
						0.068845	0.0134028	control	(0,0.1]
						0.0822478	0.0294788	control	(0,0.1]
						0.111727	0.0311195	control	(0.1,0.2]
						0.142846	-0.000300772	control	(0.1,0.2]
						0.142545	0.00058797	control	(0.1,0.2]
						0.143133	0.024281	control	(0.1,0.2]
						0.167414	-0.0231178	control	(0.1,0.2]
						0.144296	0.0252825	control	(0.1,0.2]
						0.293763	-0.0498481	control	(0.2,0.3]
						0.243915	0.0116085	control	(0.2,0.3]
						0.255524	0.0154663	control	(0.2,0.3]
						0.27099	0.0150777	control	(0.2,0.3]
						0.286068	0.0177672	control	(0.2,0.3]
						0.303835	-0.0101538	control	(0.3,0.4]
						0.293681	-0.0079674	control	(0.2,0.3]
						0.285714	-0.000231366	control	(0.2,0.3]
						0.285482	0.00175721	control	(0.2,0.3]
						0.287239	-0.0146993	control	(0.2,0.3]
						0.255038	0.0487852	control	(0.2,0.3]
						0.303823	-0.0418139	control	(0.3,0.4]
						0.262009	0.0347381	control	(0.2,0.3]
						0.296747	-0.0231879	control	(0.2,0.3]
						0.273559	0.0284439	control	(0.2,0.3]
						0.302003	0.00914081	control	(0.3,0.4]
						0.311144	-0.0448897	control	(0.3,0.4]
						0.266254	0.00901114	control	(0.2,0.3]
						0.275266	-0.0253514	control	(0.2,0.3]
						0.249914	0.0555246	control	(0.2,0.3]
						0.298928	-0.029544	control	(0.2,0.3]
						0.269384	0.00796744	control	(0.2,0.3]
						0.277351	-0.0293696	control	(0.2,0.3]
						0.247982	0.0118495	control	(0.2,0.3]
						0.259831	-0.0268602	control	(0.2,0.3]
						0.232971	-0.0117904	control	(0.2,0.3]
						0.221181	-0.00356713	control	(0.2,0.3]
						0.217613	-0.0308463	control	(0.2,0.3]
						0.186767	-0.0203001	control	(0.1,0.2]
						0.166467	0.000495376	control	(0.1,0.2]
						0.110049	0.00542894	control	(0.1,0.2]
						0.115478	-0.023311	control	(0.1,0.2]
						0.092167	-0.00393941	control	(0,0.1]
						0.0882276	0.0266347	control	(0,0.1]
						0.114862	-0.00818865	control	(0.1,0.2]
						0.106674	0.022452	control	(0.1,0.2]
						0.129126	0.0101606	control	(0.1,0.2]
						0.139286	0.0510927	control	(0.1,0.2]
						0.190379	0.0073855	control	(0.1,0.2]
						0.197764	0.0134825	control	(0.1,0.2]
						0.27576	-0.0225642	control	(0.2,0.3]
						0.253196	0.0042184	control	(0.2,0.3]
						0.257415	0.0156665	control	(0.2,0.3]
						0.273081	-0.052969	control	(0.2,0.3]
						0.220112	0.0229517	control	(0.2,0.3]
						0.243064	0.00205002	control	(0.2,0.3]
						0.245114	-0.0154202	control	(0.2,0.3]
						0.229694	-0.035933	control	(0.2,0.3]
						0.193761	-0.00734012	control	(0.1,0.2]
						0.186421	-0.0223664	control	(0.1,0.2]
						0.419512	-0.0131443	control	(0.4,0.5]
						0.406367	-0.0319438	control	(0.4,0.5]
						0.374424	0.000729682	control	(0.3,0.4]
						0.375153	0.0158461	control	(0.3,0.4]
						0.390999	0.0112002	control	(0.3,0.4]
						0.4022	-0.00557526	control	(0.4,0.5]
						0.396624	-0.0195895	control	(0.3,0.4]
						0.377035	0.0352249	control	(0.3,0.4]
						0.41226	-0.0384917	control	(0.4,0.5]
						0.373768	0.0160478	control	(0.3,0.4]
						0.251018	0.00513015	control	(0.2,0.3]
						0.256149	-0.0225741	control	(0.2,0.3]
						0.233574	0.0153333	control	(0.2,0.3]
						0.248908	-0.0221397	control	(0.2,0.3]
						0.226768	-0.00288223	control	(0.2,0.3]
						0.223886	0.0143343	control	(0.2,0.3]
						0.23822	0.0151925	control	(0.2,0.3]
						0.253413	0.00482475	control	(0.2,0.3]
						0.258237	0.00739272	control	(0.2,0.3]
						0.26563	-0.00163255	control	(0.2,0.3]
						0.504327	-0.00342637	control	(0.5,0.7]
						0.500901	-0.0488814	control	(0.5,0.7]
						0.452019	-0.00861889	control	(0.4,0.5]
						0.4434	-0.00380639	control	(0.4,0.5]
						0.439594	-0.0254389	control	(0.4,0.5]
						0.414155	-0.0112304	control	(0.4,0.5]
						0.402925	0.00165004	control	(0.4,0.5]
						0.404575	-0.00162858	control	(0.4,0.5]
						0.402946	-0.050864	control	(0.4,0.5]
						0.352082	0.00102492	control	(0.3,0.4]
						0.459481	-0.0303502	control	(0.4,0.5]
						0.42913	-0.0215526	control	(0.4,0.5]
						0.108882	0.0165868	control	(0.1,0.2]
						0.125469	-0.0369252	control	(0.1,0.2]
						0.088544	-0.00863021	control	(0,0.1]
						0.0799138	-0.00189345	control	(0,0.1]
						0.0780204	0.0285591	control	(0,0.1]
						0.106579	0.0650355	control	(0.1,0.2]
						0.171615	0.0165465	control	(0.1,0.2]
						0.188162	0.0393977	control	(0.1,0.2]
						0.227559	0.00856075	control	(0.2,0.3]
						0.23612	-0.00445024	control	(0.2,0.3]
						0.17877	0.0299718	control	(0.1,0.2]
						0.208742	-0.0307357	control	(0.2,0.3]
						0.178006	0.0103057	control	(0.1,0.2]
						0.188312	0.0244285	control	(0.1,0.2]
						0.21274	0.0210446	control	(0.2,0.3]
						0.233785	0.0192067	control	(0.2,0.3]
						0.252991	0.00595764	control	(0.2,0.3]
						0.258949	0.0067642	control	(0.2,0.3]
						0.265713	-0.0247249	control	(0.2,0.3]
						0.240988	-0.0127372	control	(0.2,0.3]
						0.22789	0.0448395	Tl_RNAi	(0.2,0.3]
						0.272729	-0.033464	Tl_RNAi	(0.2,0.3]
						0.239266	0.0480349	Tl_RNAi	(0.2,0.3]
						0.2873	-0.0137123	Tl_RNAi	(0.2,0.3]
						0.273588	0.0304638	Tl_RNAi	(0.2,0.3]
						0.304052	-0.0366563	Tl_RNAi	(0.3,0.4]
						0.267396	-0.0125893	Tl_RNAi	(0.2,0.3]
						0.254806	-0.0123111	Tl_RNAi	(0.2,0.3]
						0.242495	0.01517	Tl_RNAi	(0.2,0.3]
						0.257665	-0.0363938	Tl_RNAi	(0.2,0.3]
						0.0328135	0.02433	Tl_RNAi	(0,0.1]
						0.0571435	0.0196426	Tl_RNAi	(0,0.1]
						0.0767861	0.0125064	Tl_RNAi	(0,0.1]
						0.0892925	0.0426631	Tl_RNAi	(0,0.1]
						0.131956	0.0365055	Tl_RNAi	(0.1,0.2]
						0.168461	0.0103472	Tl_RNAi	(0.1,0.2]
						0.178808	0.0294752	Tl_RNAi	(0.1,0.2]
						0.208283	0.010863	Tl_RNAi	(0.2,0.3]
						0.219146	0.0276345	Tl_RNAi	(0.2,0.3]
						0.246781	0.0237944	Tl_RNAi	(0.2,0.3]
						0.304094	0.0110677	Tl_RNAi	(0.3,0.4]
						0.315162	0.00356184	Tl_RNAi	(0.3,0.4]
						0.318723	-0.0636201	Tl_RNAi	(0.3,0.4]
						0.255103	-0.0147789	Tl_RNAi	(0.2,0.3]
						0.240324	-0.0138709	Tl_RNAi	(0.2,0.3]
						0.226453	0.00150682	Tl_RNAi	(0.2,0.3]
						0.22796	0.0204787	Tl_RNAi	(0.2,0.3]
						0.248439	0.0179174	Tl_RNAi	(0.2,0.3]
						0.266356	0.00501738	Tl_RNAi	(0.2,0.3]
						0.271374	-0.0319578	Tl_RNAi	(0.2,0.3]
						0.223312	-0.0944018	Tl_RNAi	(0.2,0.3]
						0.12891	-0.0110587	Tl_RNAi	(0.1,0.2]
						0.117851	0.00968049	Tl_RNAi	(0.1,0.2]
						0.127532	0.00402587	Tl_RNAi	(0.1,0.2]
						0.131557	0.0477192	Tl_RNAi	(0.1,0.2]
						0.179277	-0.0609448	Tl_RNAi	(0.1,0.2]
						0.118332	0.0623573	Tl_RNAi	(0.1,0.2]
						0.180689	-0.0814528	Tl_RNAi	(0.1,0.2]
						0.0992363	-0.00971391	Tl_RNAi	(0,0.1]
						0.135162	0.0230188	Tl_RNAi	(0.1,0.2]
						0.15818	-0.0317808	Tl_RNAi	(0.1,0.2]
						0.1264	0.0255273	Tl_RNAi	(0.1,0.2]
						0.151927	-0.00223488	Tl_RNAi	(0.1,0.2]
						0.149692	-0.0160014	Tl_RNAi	(0.1,0.2]
						0.133691	0.000890226	Tl_RNAi	(0.1,0.2]
						0.134581	0.00211407	Tl_RNAi	(0.1,0.2]
						0.136695	-0.00469034	Tl_RNAi	(0.1,0.2]
						0.132005	0.00677498	Tl_RNAi	(0.1,0.2]
						0.13878	-0.0313813	Tl_RNAi	(0.1,0.2]
						0.362377	0.0388277	Tl_RNAi	(0.3,0.4]
						0.401205	0.00263796	Tl_RNAi	(0.4,0.5]
						0.403843	-0.0127462	Tl_RNAi	(0.4,0.5]
						0.391097	-0.0336348	Tl_RNAi	(0.3,0.4]
						0.357462	-0.00700787	Tl_RNAi	(0.3,0.4]
						0.350454	-0.0326862	Tl_RNAi	(0.3,0.4]
						0.317768	0.00439637	Tl_RNAi	(0.3,0.4]
						0.322164	0.048366	Tl_RNAi	(0.3,0.4]
						0.37053	-0.019202	Tl_RNAi	(0.3,0.4]
						0.351328	0.00484209	Tl_RNAi	(0.3,0.4]
						0.496369	-0.0268857	Tl_RNAi	(0.4,0.5]
						0.469483	0.0126108	Tl_RNAi	(0.4,0.5]
						0.482094	0.00544654	Tl_RNAi	(0.4,0.5]
						0.48754	-0.0182856	Tl_RNAi	(0.4,0.5]
						0.469255	-0.00668771	Tl_RNAi	(0.4,0.5]
						0.462567	-0.0163088	Tl_RNAi	(0.4,0.5]
						0.446258	0.0249113	Tl_RNAi	(0.4,0.5]
						0.47117	0.0289076	Tl_RNAi	(0.4,0.5]
						0.500077	-0.0485241	Tl_RNAi	(0.5,0.7]
						0.451553	0.00783708	Tl_RNAi	(0.4,0.5]
						0.319446	-0.00955447	Tl_RNAi	(0.3,0.4]
						0.309891	0.00186243	Tl_RNAi	(0.3,0.4]
						0.311754	-0.00146737	Tl_RNAi	(0.3,0.4]
						0.310286	-0.00525083	Tl_RNAi	(0.3,0.4]
						0.305035	0.0914606	Tl_RNAi	(0.3,0.4]
						0.396496	0.00606916	Tl_RNAi	(0.3,0.4]
						0.402565	-0.0512016	Tl_RNAi	(0.4,0.5]
						0.351363	-0.0661067	Tl_RNAi	(0.3,0.4]
						0.285257	0.0722181	Tl_RNAi	(0.2,0.3]
						0.357475	-0.0192948	Tl_RNAi	(0.3,0.4]
						0.446815	-0.0313019	Tl_RNAi	(0.4,0.5]
						0.415513	0.0220783	Tl_RNAi	(0.4,0.5]
						0.437591	0.00287972	Tl_RNAi	(0.4,0.5]
						0.440471	-0.0215375	Tl_RNAi	(0.4,0.5]
						0.418933	0.037182	Tl_RNAi	(0.4,0.5]
						0.456115	-0.000500797	Tl_RNAi	(0.4,0.5]
						0.455614	0.0227514	Tl_RNAi	(0.4,0.5]
						0.478366	0.0176844	Tl_RNAi	(0.4,0.5]
						0.49605	0.0010692	Tl_RNAi	(0.4,0.5]
						0.497119	-0.0094578	Tl_RNAi	(0.4,0.5]
						0.210328	-0.0328659	Tl_RNAi	(0.2,0.3]
						0.177462	-0.0281594	Tl_RNAi	(0.1,0.2]
						0.149303	0.000720747	Tl_RNAi	(0.1,0.2]
						0.150024	0.00840382	Tl_RNAi	(0.1,0.2]
						0.158428	0.0350649	Tl_RNAi	(0.1,0.2]
						0.193492	0.0135386	Tl_RNAi	(0.1,0.2]
						0.207031	-0.0285008	Tl_RNAi	(0.2,0.3]
						0.17853	0.0561832	Tl_RNAi	(0.1,0.2]
						0.234713	-0.00321757	Tl_RNAi	(0.2,0.3]
						0.231496	-0.00434753	Tl_RNAi	(0.2,0.3]
						0.380362	-0.0476902	Tl_RNAi	(0.3,0.4]
						0.332671	-0.0288919	Tl_RNAi	(0.3,0.4]
						0.30378	0.00787016	Tl_RNAi	(0.3,0.4]
						0.31165	-0.00774685	Tl_RNAi	(0.3,0.4]
						0.303903	-0.0105088	Tl_RNAi	(0.3,0.4]
						0.293394	-0.0355734	Tl_RNAi	(0.2,0.3]
						0.257821	0.0380117	Tl_RNAi	(0.2,0.3]
						0.295832	-0.00952891	Tl_RNAi	(0.2,0.3]
						0.286304	0.00464918	Tl_RNAi	(0.2,0.3]
						0.290953	0.02348	Tl_RNAi	(0.2,0.3]
						0.308817	-0.0177318	Tl_RNAi	(0.3,0.4]
						0.291085	0.00742256	Tl_RNAi	(0.2,0.3]
						0.298508	0.0152638	Tl_RNAi	(0.2,0.3]
						0.313772	-0.0289443	Tl_RNAi	(0.3,0.4]
						0.284827	0.00744592	Tl_RNAi	(0.2,0.3]
						0.292273	0.0283392	Tl_RNAi	(0.2,0.3]
						0.320613	-0.00726515	Tl_RNAi	(0.3,0.4]
						0.313347	0.00136775	Tl_RNAi	(0.3,0.4]
						0.314715	0.00770544	Tl_RNAi	(0.3,0.4]
						0.322421	0.0369806	Tl_RNAi	(0.3,0.4]
						0.406305	-0.00783788	Tl_RNAi	(0.4,0.5]
						0.398468	-0.0359556	Tl_RNAi	(0.3,0.4]
						0.362512	-0.00472161	Tl_RNAi	(0.3,0.4]
						0.35779	0.0451403	Tl_RNAi	(0.3,0.4]
						0.402931	0.0200316	Tl_RNAi	(0.4,0.5]
						0.422962	-0.0287379	Tl_RNAi	(0.4,0.5]
						0.394224	-0.0115392	Tl_RNAi	(0.3,0.4]
						0.382685	0.0540745	Tl_RNAi	(0.3,0.4]
						0.43676	-0.0207281	Tl_RNAi	(0.4,0.5]
						0.416031	0.0107842	Tl_RNAi	(0.4,0.5]
						0.250951	-0.00760579	Tl_RNAi	(0.2,0.3]
						0.243345	0.0137773	Tl_RNAi	(0.2,0.3]
						0.257123	0.0219802	Tl_RNAi	(0.2,0.3]
						0.279103	-0.0148859	Tl_RNAi	(0.2,0.3]
						0.264217	0.017707	Tl_RNAi	(0.2,0.3]
						0.281924	0.0191861	Tl_RNAi	(0.2,0.3]
						0.30111	-0.00080493	Tl_RNAi	(0.3,0.4]
						0.300305	0.0153393	Tl_RNAi	(0.3,0.4]
						0.315644	-0.0556117	Tl_RNAi	(0.3,0.4]
						0.260033	0.0120134	Tl_RNAi	(0.2,0.3]
						0.392262	-0.0296433	Tl_RNAi	(0.3,0.4]
						0.362618	-0.0170452	Tl_RNAi	(0.3,0.4]
						0.345573	0.00229719	Tl_RNAi	(0.3,0.4]
						0.34787	-0.0234983	Tl_RNAi	(0.3,0.4]
						0.324372	0.00540215	Tl_RNAi	(0.3,0.4]
						0.329774	0.0102314	Tl_RNAi	(0.3,0.4]
						0.340006	-0.00659021	Tl_RNAi	(0.3,0.4]
						0.333415	0.00840825	Tl_RNAi	(0.3,0.4]
						0.341824	0.0524127	Tl_RNAi	(0.3,0.4]
						0.394236	-0.0123457	Tl_RNAi	(0.3,0.4]
						0.456728	0.00139515	Tl_RNAi	(0.4,0.5]
						0.458123	-0.027988	Tl_RNAi	(0.4,0.5]
						0.430135	0.00466608	Tl_RNAi	(0.4,0.5]
						0.434801	-0.0371124	Tl_RNAi	(0.4,0.5]
						0.397689	0.0550215	Tl_RNAi	(0.3,0.4]
						0.45271	-0.0251587	Tl_RNAi	(0.4,0.5]
						0.427551	0.00917583	Tl_RNAi	(0.4,0.5]
						0.436727	-0.0107286	Tl_RNAi	(0.4,0.5]
						0.425999	0.00821306	Tl_RNAi	(0.4,0.5]
						0.434212	-0.0394739	Tl_RNAi	(0.4,0.5]
						0.451504	-0.0438573	Tl_RNAi	(0.4,0.5]
						0.407646	-0.00972899	Tl_RNAi	(0.4,0.5]
						0.397917	0.0155874	Tl_RNAi	(0.3,0.4]
						0.413505	-0.0541105	Tl_RNAi	(0.4,0.5]
						0.359394	-0.0240962	Tl_RNAi	(0.3,0.4]
						0.335298	0.0284906	Tl_RNAi	(0.3,0.4]
						0.363789	0.00586079	Tl_RNAi	(0.3,0.4]
						0.369649	-0.0229408	Tl_RNAi	(0.3,0.4]
						0.346709	0.034736	Tl_RNAi	(0.3,0.4]
						0.381444	-0.028839	Tl_RNAi	(0.3,0.4]
						0.0332546	0.053442	Tl_RNAi	(0,0.1]
						0.0866966	0.00885176	Tl_RNAi	(0,0.1]
						0.0955483	0.0181692	Tl_RNAi	(0,0.1]
						0.113717	0.000164144	Tl_RNAi	(0.1,0.2]
						0.113882	-0.00583047	Tl_RNAi	(0.1,0.2]
						0.108051	-0.0477717	Tl_RNAi	(0.1,0.2]
						0.0602795	-0.0112736	Tl_RNAi	(0,0.1]
						0.0490058	0.0230398	Tl_RNAi	(0,0.1]
						0.0720456	0.0082116	Tl_RNAi	(0,0.1]
						0.286647	0.0227597	Tl_RNAi	(0.2,0.3]
						0.309407	-0.0212032	Tl_RNAi	(0.3,0.4]
						0.288203	-0.0362181	Tl_RNAi	(0.2,0.3]
						0.251985	0.0123356	Tl_RNAi	(0.2,0.3]
						0.264321	-0.0295243	Tl_RNAi	(0.2,0.3]
						0.234797	-0.0524137	Tl_RNAi	(0.2,0.3]
						0.182383	0.0424106	Tl_RNAi	(0.1,0.2]
						0.224793	0.00615708	Tl_RNAi	(0.2,0.3]
						0.230951	0.0178263	Tl_RNAi	(0.2,0.3]
						0.248777	-0.0398199	Tl_RNAi	(0.2,0.3]
						0.142032	-0.00219497	Tl_RNAi	(0.1,0.2]
						0.139837	-0.0375626	Tl_RNAi	(0.1,0.2]
						0.102274	-0.0325548	Tl_RNAi	(0.1,0.2]
						0.0697197	0.00442814	Tl_RNAi	(0,0.1]
						0.0741479	-0.0478737	Tl_RNAi	(0,0.1]
						0.0262742	-0.0164383	Tl_RNAi	(0,0.1]
						0.0839757	0.0517501	Tl_RNAi	(0,0.1]
						0.135726	-0.0133814	Tl_RNAi	(0.1,0.2]
						0.122344	0.0021599	Tl_RNAi	(0.1,0.2]
						0.124504	0.0372216	Tl_RNAi	(0.1,0.2]
						0.161726	0.0196954	Tl_RNAi	(0.1,0.2]
						0.181421	-0.106571	Tl_RNAi	(0.1,0.2]
						0.0748504	0.068731	Tl_RNAi	(0,0.1]
						0.143581	-0.0176088	Tl_RNAi	(0.1,0.2]
						0.125973	0.0122944	Tl_RNAi	(0.1,0.2]
						0.138267	-0.00267089	Tl_RNAi	(0.1,0.2]
						0.191647	-0.009945	Tl_RNAi	(0.1,0.2]
						0.181702	0.00585922	Tl_RNAi	(0.1,0.2]
						0.187561	-0.0218428	Tl_RNAi	(0.1,0.2]
						0.43548	0.0255704	Tl_RNAi	(0.4,0.5]
						0.46105	0.0524733	Tl_RNAi	(0.4,0.5]
						0.513523	0.0104133	Tl_RNAi	(0.5,0.7]
						0.523937	0.00375649	Tl_RNAi	(0.5,0.7]
						0.527693	-0.00139534	Tl_RNAi	(0.5,0.7]
						0.526298	-0.00485675	Tl_RNAi	(0.5,0.7]
						0.521441	-0.0530655	Tl_RNAi	(0.5,0.7]
						0.468376	0.0108695	Tl_RNAi	(0.4,0.5]
						0.479245	0.0361004	Tl_RNAi	(0.4,0.5]
						0.515345	0.056578	Tl_RNAi	(0.5,0.7]
						0.442724	0.00161873	Tl_RNAi	(0.4,0.5]
						0.295244	0.0123201	Tl_RNAi	(0.2,0.3]
						0.307564	-0.0513378	Tl_RNAi	(0.3,0.4]
						0.256226	-0.045395	Tl_RNAi	(0.2,0.3]
						0.210831	0.0308975	Tl_RNAi	(0.2,0.3]
						0.241729	-0.0308442	Tl_RNAi	(0.2,0.3]
						0.210885	0.0312925	Tl_RNAi	(0.2,0.3]
						0.242177	0.00187435	Tl_RNAi	(0.2,0.3]
						0.244052	-0.000906841	Tl_RNAi	(0.2,0.3]
						0.243145	0.00459128	Tl_RNAi	(0.2,0.3]
						0.247736	-0.00834738	Tl_RNAi	(0.2,0.3]
						0.239346	0.0505965	Tl_RNAi	(0.2,0.3]
						0.289942	-0.0412505	Tl_RNAi	(0.2,0.3]
						0.248692	-0.0162905	Tl_RNAi	(0.2,0.3]
						0.232401	0.0454249	Tl_RNAi	(0.2,0.3]
						0.277826	-0.0314607	Tl_RNAi	(0.2,0.3]
						0.246365	0.0127413	Tl_RNAi	(0.2,0.3]
						0.259107	-0.0234695	Tl_RNAi	(0.2,0.3]
						0.235637	-0.0272626	Tl_RNAi	(0.2,0.3]
						0.208375	-0.0104747	Tl_RNAi	(0.2,0.3]
						0.1979	-0.000340385	Tl_RNAi	(0.1,0.2]
						0.274611	0.0176179	Tl_RNAi	(0.2,0.3]
						0.292229	-0.0247051	Tl_RNAi	(0.2,0.3]
						0.267524	-0.0220514	Tl_RNAi	(0.2,0.3]
						0.245473	0.00639703	Tl_RNAi	(0.2,0.3]
						0.25187	0.00506952	Tl_RNAi	(0.2,0.3]
						0.256939	-0.0324521	Tl_RNAi	(0.2,0.3]
						0.224487	0.0117648	Tl_RNAi	(0.2,0.3]
						0.236252	-0.0275061	Tl_RNAi	(0.2,0.3]
						0.208746	-0.0105936	Tl_RNAi	(0.2,0.3]
						0.198152	-0.0149189	Tl_RNAi	(0.1,0.2]
						0.50105	-0.0302592	Tl_RNAi	(0.5,0.7]
						0.470791	0.0192329	Tl_RNAi	(0.4,0.5]
						0.490024	0.00937648	Tl_RNAi	(0.4,0.5]
						0.4994	0.00915512	Tl_RNAi	(0.4,0.5]
						0.508555	0.0116919	Tl_RNAi	(0.5,0.7]
						0.520247	0.00358134	Tl_RNAi	(0.5,0.7]
						0.523828	0.00119645	Tl_RNAi	(0.5,0.7]
						0.525025	0.00953152	Tl_RNAi	(0.5,0.7]
						0.534556	0.0013387	Tl_RNAi	(0.5,0.7]
						0.535895	-0.0131634	Tl_RNAi	(0.5,0.7]
						0.391689	-0.00633174	Tl_RNAi	(0.3,0.4]
						0.385358	-0.027348	Tl_RNAi	(0.3,0.4]
						0.35801	0.0296108	Tl_RNAi	(0.3,0.4]
						0.38762	0.00910666	Tl_RNAi	(0.3,0.4]
						0.396727	0.0158732	Tl_RNAi	(0.3,0.4]
						0.4126	0.0174686	Tl_RNAi	(0.4,0.5]
						0.430069	-0.00511981	Tl_RNAi	(0.4,0.5]
						0.424949	-0.00176132	Tl_RNAi	(0.4,0.5]
						0.423188	-0.0177561	Tl_RNAi	(0.4,0.5]
						0.405432	0.00812013	Tl_RNAi	(0.4,0.5]
						0.278251	-0.0225994	Tl_RNAi	(0.2,0.3]
						0.255652	0.0187704	Tl_RNAi	(0.2,0.3]
						0.274422	-0.0162937	Tl_RNAi	(0.2,0.3]
						0.258128	0.0141186	Tl_RNAi	(0.2,0.3]
						0.272247	-0.0037736	Tl_RNAi	(0.2,0.3]
						0.268474	0.0368014	Tl_RNAi	(0.2,0.3]
						0.305275	-0.0402165	Tl_RNAi	(0.3,0.4]
						0.265058	0.00428965	Tl_RNAi	(0.2,0.3]
						0.269348	-0.0344104	Tl_RNAi	(0.2,0.3]
						0.234938	-0.0598236	Tl_RNAi	(0.2,0.3]
						0.0264557	-0.0224241	Tl_RNAi	(0,0.1]
						0.00403166	0.027613	Tl_RNAi	(0,0.1]
						0.0316447	0.0484205	Tl_RNAi	(0,0.1]
						0.0800652	0.0144301	Tl_RNAi	(0,0.1]
						0.0944953	0.00198972	Tl_RNAi	(0,0.1]
						0.096485	0.00741963	Tl_RNAi	(0,0.1]
						0.103905	0.0112931	Tl_RNAi	(0.1,0.2]
						0.0106968	0.015372	Tl_RNAi	(0,0.1]
						0.0260687	0.0651309	Tl_RNAi	(0,0.1]
						0.0911996	-0.0195168	Tl_RNAi	(0,0.1]
						0.0716828	-0.0362341	Tl_RNAi	(0,0.1]
						0.262308	-0.033953	Tl_RNAi	(0.2,0.3]
						0.228355	-0.00521735	Tl_RNAi	(0.2,0.3]
						0.223138	0.0262097	Tl_RNAi	(0.2,0.3]
						0.249348	0.00453681	Tl_RNAi	(0.2,0.3]
						0.253884	-0.0393608	Tl_RNAi	(0.2,0.3]
						0.214524	0.0194004	Tl_RNAi	(0.2,0.3]
						0.233924	-0.0166473	Tl_RNAi	(0.2,0.3]
						0.217277	-0.0337584	Tl_RNAi	(0.2,0.3]
						0.183518	0.0190511	Tl_RNAi	(0.1,0.2]
						0.202569	-0.0410746	Tl_RNAi	(0.2,0.3]
						0.0881783	-0.0304747	Tl_RNAi	(0,0.1]
						0.0577036	-0.0168995	Tl_RNAi	(0,0.1]
						0.0408041	-0.01471	Tl_RNAi	(0,0.1]
						0.0260941	0.0167264	Tl_RNAi	(0,0.1]
						0.271229	0.025736	Tl_RNAi	(0.2,0.3]
						0.296965	-0.032778	Tl_RNAi	(0.2,0.3]
						0.264187	0.0563446	Tl_RNAi	(0.2,0.3]
						0.320531	0.029418	Tl_RNAi	(0.3,0.4]
						0.349949	0.0326273	Tl_RNAi	(0.3,0.4]
						0.382577	0.0244347	Tl_RNAi	(0.3,0.4]
						0.407011	0.00547237	Tl_RNAi	(0.4,0.5]
						0.412484	0.00480618	Tl_RNAi	(0.4,0.5]
						0.41729	-0.0300805	Tl_RNAi	(0.4,0.5]
						0.387209	-0.0105159	Tl_RNAi	(0.3,0.4]
						0.0642493	-0.019887	Tl_RNAi	(0,0.1]
						0.0443624	0.0466248	Tl_RNAi	(0,0.1]
						0.0909872	-0.00891248	Tl_RNAi	(0,0.1]
						0.317131	-0.0139035	Tl_RNAi	(0.3,0.4]
						0.303228	0.0703227	Tl_RNAi	(0.3,0.4]
						0.37355	-0.0726239	Tl_RNAi	(0.3,0.4]
						0.300926	0.000254396	Tl_RNAi	(0.3,0.4]
						0.301181	-0.0342809	Tl_RNAi	(0.3,0.4]
						0.2669	-0.0588613	Tl_RNAi	(0.2,0.3]
						0.208039	0.0427761	Tl_RNAi	(0.2,0.3]
						0.250815	0.0265513	Tl_RNAi	(0.2,0.3]
						0.377078	-0.0359754	Tl_RNAi	(0.3,0.4]
						0.341102	0.0156885	Tl_RNAi	(0.3,0.4]
						0.356791	-0.00573995	Tl_RNAi	(0.3,0.4]
						0.351051	-0.0337039	Tl_RNAi	(0.3,0.4]
						0.317347	0.0138341	Tl_RNAi	(0.3,0.4]
						0.331181	0.0492749	Tl_RNAi	(0.3,0.4]
						0.380456	-0.00537849	Tl_RNAi	(0.3,0.4]
						0.375077	-0.0153036	Tl_RNAi	(0.3,0.4]
						0.359774	0.0295657	Tl_RNAi	(0.3,0.4]
						0.389339	-0.0486921	Tl_RNAi	(0.3,0.4]
						0.148367	0.00705622	Tl_RNAi	(0.1,0.2]
						0.155423	-0.0154104	Tl_RNAi	(0.1,0.2]
						0.140013	0.0272056	Tl_RNAi	(0.1,0.2]
						0.167218	0.00697211	Tl_RNAi	(0.1,0.2]
						0.17419	0.0603117	Tl_RNAi	(0.1,0.2]
						0.234502	-0.0404196	Tl_RNAi	(0.2,0.3]
						0.194082	0.00449349	Tl_RNAi	(0.1,0.2]
						0.198576	0.0143048	Tl_RNAi	(0.1,0.2]
						0.212881	0.0103198	Tl_RNAi	(0.2,0.3]
						0.2232	-0.0210662	Tl_RNAi	(0.2,0.3]
						0.0929561	0.0418817	Tl_RNAi	(0,0.1]
						0.134838	0.0533127	Tl_RNAi	(0.1,0.2]
						0.18815	0.0598331	Tl_RNAi	(0.1,0.2]
						0.247984	-0.0133155	Tl_RNAi	(0.2,0.3]
						0.234668	-0.0753327	Tl_RNAi	(0.2,0.3]
						0.159335	-0.0580572	Tl_RNAi	(0.1,0.2]
						0.101278	-0.0349684	Tl_RNAi	(0.1,0.2]
						0.0663099	0.0215749	Tl_RNAi	(0,0.1]
						0.0878848	0.0375575	Tl_RNAi	(0,0.1]
						0.125442	0.00855161	Tl_RNAi	(0.1,0.2]
						0.120854	-0.0513832	Tl_RNAi	(0.1,0.2]
						0.0694711	0.0366023	Tl_RNAi	(0,0.1]
						0.106073	-0.0278678	Tl_RNAi	(0.1,0.2]
						0.0782057	0.0555879	Tl_RNAi	(0,0.1]
						0.133794	-0.0019388	Tl_RNAi	(0.1,0.2]
						0.348191	0.00285806	Tl_RNAi	(0.3,0.4]
						0.351049	-0.0180355	Tl_RNAi	(0.3,0.4]
						0.333014	0.00584218	Tl_RNAi	(0.3,0.4]
						0.338856	0.0523116	Tl_RNAi	(0.3,0.4]
						0.391168	-0.0410334	Tl_RNAi	(0.3,0.4]
						0.350134	0.00432096	Tl_RNAi	(0.3,0.4]
						0.354455	0.00892834	Tl_RNAi	(0.3,0.4]
						0.363384	0.00564187	Tl_RNAi	(0.3,0.4]
						0.369025	-0.0302799	Tl_RNAi	(0.3,0.4]
						0.318149	0.00992861	Tl_RNAi	(0.3,0.4]
						0.328077	0.0757665	Tl_RNAi	(0.3,0.4]
						0.403844	-0.0327126	Tl_RNAi	(0.4,0.5]
						0.371131	-0.0101705	Tl_RNAi	(0.3,0.4]
						0.360961	0.0131869	Tl_RNAi	(0.3,0.4]
						0.374148	0.0279875	Tl_RNAi	(0.3,0.4]
						0.402135	-0.0520644	Tl_RNAi	(0.4,0.5]
						0.350071	0.0139332	Tl_RNAi	(0.3,0.4]
						0.364004	-0.0119723	Tl_RNAi	(0.3,0.4]
						0.352032	0.0387599	Tl_RNAi	(0.3,0.4]
						0.53548	-0.0291868	Tl_RNAi	(0.5,0.7]
						0.506293	-0.0291415	Tl_RNAi	(0.5,0.7]
						0.477151	-0.0143524	Tl_RNAi	(0.4,0.5]
						0.462799	0.029025	Tl_RNAi	(0.4,0.5]
						0.491824	0.0177544	Tl_RNAi	(0.4,0.5]
						0.509578	-0.0139693	Tl_RNAi	(0.5,0.7]
						0.495609	0.0319041	Tl_RNAi	(0.4,0.5]
						0.527513	0.0222625	Tl_RNAi	(0.5,0.7]
						0.549776	0.0245247	Tl_RNAi	(0.5,0.7]
						0.5743	-0.0103005	Tl_RNAi	(0.5,0.7]
						0.0185677	0.00628827	Tl_RNAi	(0,0.1]
						0.554755	0.0312672	Tl_RNAi	(0.5,0.7]
						0.586023	0.0291281	Tl_RNAi	(0.5,0.7]
						0.615151	-0.0407443	Tl_RNAi	(0.5,0.7]
						0.574406	-0.038743	Tl_RNAi	(0.5,0.7]
						0.535663	-0.0325222	Tl_RNAi	(0.5,0.7]
						0.503141	-0.0112273	Tl_RNAi	(0.5,0.7]
						0.491914	0.0356158	Tl_RNAi	(0.4,0.5]
						0.52753	0.0101912	Tl_RNAi	(0.5,0.7]
						0.537721	0.0270265	Tl_RNAi	(0.5,0.7]
						0.564747	-0.0203484	Tl_RNAi	(0.5,0.7]
						0.233869	0.0542596	Tl_RNAi	(0.2,0.3]
						0.288129	-0.011216	Tl_RNAi	(0.2,0.3]
						0.276913	0.00611183	Tl_RNAi	(0.2,0.3]
						0.283025	0.00425266	Tl_RNAi	(0.2,0.3]
						0.287277	0.0298302	Tl_RNAi	(0.2,0.3]
						0.317107	-0.0264294	Tl_RNAi	(0.3,0.4]
						0.290678	0.0243645	Tl_RNAi	(0.2,0.3]
						0.315043	0.0161803	Tl_RNAi	(0.3,0.4]
						0.331223	-0.00968799	Tl_RNAi	(0.3,0.4]
						0.321535	-0.032907	Tl_RNAi	(0.3,0.4]
						0.348143	0.0210461	Tl_RNAi	(0.3,0.4]
						0.369189	0.0502734	Tl_RNAi	(0.3,0.4]
						0.419463	0.0274904	Tl_RNAi	(0.4,0.5]
						0.446953	0.0272842	Tl_RNAi	(0.4,0.5]
						0.474237	0.0340012	Tl_RNAi	(0.4,0.5]
						0.508239	-0.0158292	Tl_RNAi	(0.5,0.7]
						0.492409	-0.00160374	Tl_RNAi	(0.4,0.5]
						0.490806	-0.0435374	Tl_RNAi	(0.4,0.5]
						0.447268	0.00867941	Tl_RNAi	(0.4,0.5]
						0.455948	0.012809	Tl_RNAi	(0.4,0.5]
						0.326128	-0.0411619	Tl_RNAi	(0.3,0.4]
						0.349538	-0.0344219	Tl_RNAi	(0.3,0.4]
						0.315116	0.0043074	Tl_RNAi	(0.3,0.4]
						0.319423	-0.00510565	Tl_RNAi	(0.3,0.4]
						0.314318	-0.0222947	Tl_RNAi	(0.3,0.4]
						0.292023	0.044045	Tl_RNAi	(0.2,0.3]
						0.336068	-0.0525335	Tl_RNAi	(0.3,0.4]
						0.283535	0.00630945	Tl_RNAi	(0.2,0.3]
						0.289844	-0.0447792	Tl_RNAi	(0.2,0.3]
						0.245065	0.017693	Tl_RNAi	(0.2,0.3]
						0.262758	0.0458605	Tl_RNAi	(0.2,0.3]
						0.384071	0.0149072	Tl_RNAi	(0.3,0.4]
						0.398978	-0.0139834	Tl_RNAi	(0.3,0.4]
						0.384995	0.0159428	Tl_RNAi	(0.3,0.4]
						0.400938	-0.0055198	Tl_RNAi	(0.4,0.5]
						0.395418	-0.0128321	Tl_RNAi	(0.3,0.4]
						0.382586	0.0559187	Tl_RNAi	(0.3,0.4]
						0.438505	0.0180415	Tl_RNAi	(0.4,0.5]
						0.456546	0.00715942	Tl_RNAi	(0.4,0.5]
						0.463705	-0.0153714	Tl_RNAi	(0.4,0.5]
						0.448334	-0.00183831	Tl_RNAi	(0.4,0.5]
						0.32162	0.0221804	Tl_RNAi	(0.3,0.4]
						0.3438	-0.00226291	Tl_RNAi	(0.3,0.4]
						0.341537	0.00176869	Tl_RNAi	(0.3,0.4]
						0.343306	-0.0138211	Tl_RNAi	(0.3,0.4]
						0.329485	-0.0123111	Tl_RNAi	(0.3,0.4]
						0.317173	-0.0136134	Tl_RNAi	(0.3,0.4]
						0.30356	-0.0267039	Tl_RNAi	(0.3,0.4]
						0.276856	-0.0160941	Tl_RNAi	(0.2,0.3]
						0.260762	0.0264139	Tl_RNAi	(0.2,0.3]
						0.287176	0.00973133	Tl_RNAi	(0.2,0.3]
						0.19737	0.0307706	Tl_RNAi	(0.1,0.2]
						0.228141	-0.0333174	Tl_RNAi	(0.2,0.3]
						0.194823	0.016412	Tl_RNAi	(0.1,0.2]
						0.211235	-0.0270249	Tl_RNAi	(0.2,0.3]
						0.18421	-0.0191844	Tl_RNAi	(0.1,0.2]
						0.165026	-0.0254393	Tl_RNAi	(0.1,0.2]
						0.139587	0.00875977	Tl_RNAi	(0.1,0.2]
						0.148347	0.00163728	Tl_RNAi	(0.1,0.2]
						0.149984	-0.00795386	Tl_RNAi	(0.1,0.2]
						0.14203	0.0300136	Tl_RNAi	(0.1,0.2]
						0.339384	0.0233173	Tl_RNAi	(0.3,0.4]
						0.362701	0.00726412	Tl_RNAi	(0.3,0.4]
						0.369965	-0.0153774	Tl_RNAi	(0.3,0.4]
						0.354588	0.00376899	Tl_RNAi	(0.3,0.4]
						0.358357	-0.0207671	Tl_RNAi	(0.3,0.4]
						0.33759	-0.00897958	Tl_RNAi	(0.3,0.4]
						0.32861	-0.00939783	Tl_RNAi	(0.3,0.4]
						0.319212	-0.00738119	Tl_RNAi	(0.3,0.4]
						0.311831	0.0334365	Tl_RNAi	(0.3,0.4]
						0.345267	0.0216989	Tl_RNAi	(0.3,0.4]
						0.36131	0.00930583	Tl_RNAi	(0.3,0.4]
						0.370616	-0.0224095	Tl_RNAi	(0.3,0.4]
						0.348206	-0.00821208	Tl_RNAi	(0.3,0.4]
						0.339994	0.00851219	Tl_RNAi	(0.3,0.4]
						0.348506	-0.0590347	Tl_RNAi	(0.3,0.4]
						0.289471	-0.0319526	Tl_RNAi	(0.2,0.3]
						0.257519	-0.0150873	Tl_RNAi	(0.2,0.3]
						0.242432	-0.00331488	Tl_RNAi	(0.2,0.3]
						0.239117	-0.00617709	Tl_RNAi	(0.2,0.3]
						0.23294	0.0269991	Tl_RNAi	(0.2,0.3]
						0.388288	0.0213497	Tl_RNAi	(0.3,0.4]
						0.409638	-0.0592626	Tl_RNAi	(0.4,0.5]
						0.350375	0.0389723	Tl_RNAi	(0.3,0.4]
						0.389347	-0.0392049	Tl_RNAi	(0.3,0.4]
						0.350142	-0.0104618	Tl_RNAi	(0.3,0.4]
						0.339681	0.0158183	Tl_RNAi	(0.3,0.4]
						0.355499	-0.00866916	Tl_RNAi	(0.3,0.4]
						0.34683	-0.0136663	Tl_RNAi	(0.3,0.4]
						0.333163	0.0212609	Tl_RNAi	(0.3,0.4]
						0.354424	0.00483099	Tl_RNAi	(0.3,0.4]
						0.423004	0.0137039	Tl_RNAi	(0.4,0.5]
						0.436708	-0.0300919	Tl_RNAi	(0.4,0.5]
						0.406616	-0.00505799	Tl_RNAi	(0.4,0.5]
						0.401558	0.0444993	Tl_RNAi	(0.4,0.5]
						0.446058	-0.0314226	Tl_RNAi	(0.4,0.5]
						0.414635	0.0536247	Tl_RNAi	(0.4,0.5]
						0.46826	-0.0018126	Tl_RNAi	(0.4,0.5]
						0.466447	-0.020769	Tl_RNAi	(0.4,0.5]
						0.445678	0.0366738	Tl_RNAi	(0.4,0.5]
						0.482352	-0.0024762	Tl_RNAi	(0.4,0.5]
						0.00676281	0.023208	Tl_RNAi	(0,0.1]
						0.225076	0.0449568	Tl_RNAi	(0.2,0.3]
						0.270032	0.00390554	Tl_RNAi	(0.2,0.3]
						0.273938	-0.0276425	Tl_RNAi	(0.2,0.3]
						0.246295	0.00177136	Tl_RNAi	(0.2,0.3]
						0.248067	0.00930251	Tl_RNAi	(0.2,0.3]
						0.257369	0.00371364	Tl_RNAi	(0.2,0.3]
						0.261083	-0.00203	Tl_RNAi	(0.2,0.3]
						0.259053	0.0054962	Tl_RNAi	(0.2,0.3]
						0.264549	0.0363763	Tl_RNAi	(0.2,0.3]
						0.300925	-0.0790804	Tl_RNAi	(0.3,0.4]
						0.323266	0.0567807	Tl_RNAi	(0.3,0.4]
						0.380046	0.0100918	Tl_RNAi	(0.3,0.4]
						0.390138	-0.0383873	Tl_RNAi	(0.3,0.4]
						0.351751	0.0152262	Tl_RNAi	(0.3,0.4]
						0.366977	0.0079613	Tl_RNAi	(0.3,0.4]
						0.374938	0.0207844	Tl_RNAi	(0.3,0.4]
						0.395723	-0.00115623	Tl_RNAi	(0.3,0.4]
						0.394566	-0.0474179	Tl_RNAi	(0.3,0.4]
						0.347149	0.0623528	Tl_RNAi	(0.3,0.4]
						0.409501	-0.0349768	Tl_RNAi	(0.4,0.5]
						0.168203	-0.00843754	Tl_RNAi	(0.1,0.2]
						0.159766	-0.0221386	Tl_RNAi	(0.1,0.2]
						0.137627	0.0324981	Tl_RNAi	(0.1,0.2]
						0.170125	-0.00250893	Tl_RNAi	(0.1,0.2]
						0.167616	-0.0037311	Tl_RNAi	(0.1,0.2]
						0.163885	-0.00828122	Tl_RNAi	(0.1,0.2]
						0.155604	-0.0185923	Tl_RNAi	(0.1,0.2]
						0.137012	0.0178294	Tl_RNAi	(0.1,0.2]
						0.154841	-0.0135807	Tl_RNAi	(0.1,0.2]
						0.14126	0.0528742	Tl_RNAi	(0.1,0.2]
						0.170219	-0.021647	Tl_RNAi	(0.1,0.2]
						0.148572	-0.0135381	Tl_RNAi	(0.1,0.2]
						0.135034	-0.0311618	Tl_RNAi	(0.1,0.2]
						0.103872	-0.000134723	Tl_RNAi	(0.1,0.2]
						0.103738	0.0143739	Tl_RNAi	(0.1,0.2]
						0.118112	-0.0203095	Tl_RNAi	(0.1,0.2]
						0.097802	-0.00192082	Tl_RNAi	(0,0.1]
						0.0958812	-0.0276918	Tl_RNAi	(0,0.1]
						0.0681894	-0.000417301	Tl_RNAi	(0,0.1]
						0.0677721	0.0315791	Tl_RNAi	(0,0.1]
						0.269062	-0.00450238	Tl_RNAi	(0.2,0.3]
						0.26456	0.0140761	Tl_RNAi	(0.2,0.3]
						0.278636	-0.041597	Tl_RNAi	(0.2,0.3]
						0.237039	0.0131831	Tl_RNAi	(0.2,0.3]
						0.250222	-0.00608537	Tl_RNAi	(0.2,0.3]
						0.244136	0.0335225	Tl_RNAi	(0.2,0.3]
						0.277659	0.0237366	Tl_RNAi	(0.2,0.3]
						0.301395	0.00308553	Tl_RNAi	(0.3,0.4]
						0.304481	0.00559143	Tl_RNAi	(0.3,0.4]
						0.310072	-0.0108716	Tl_RNAi	(0.3,0.4]
						0.367635	0.0311792	Tl_RNAi	(0.3,0.4]
						0.398814	-0.0294394	Tl_RNAi	(0.3,0.4]
						0.369375	0.0163692	Tl_RNAi	(0.3,0.4]
						0.385744	0.0152229	Tl_RNAi	(0.3,0.4]
						0.400967	0.0218363	Tl_RNAi	(0.4,0.5]
						0.422803	0.0336946	Tl_RNAi	(0.4,0.5]
						0.456498	-0.00833596	Tl_RNAi	(0.4,0.5]
						0.448162	-0.0285922	Tl_RNAi	(0.4,0.5]
						0.41957	0.0157674	Tl_RNAi	(0.4,0.5]
						0.435337	0.0061228	Tl_RNAi	(0.4,0.5]
						0.0577354	0.0370079	Tl_RNAi	(0,0.1]
						0.0947432	-0.0032319	Tl_RNAi	(0,0.1]
						0.0915113	0.0307422	Tl_RNAi	(0,0.1]
						0.122254	-0.00857128	Tl_RNAi	(0.1,0.2]
						0.113682	-0.0013549	Tl_RNAi	(0.1,0.2]
						0.112327	0.0022684	Tl_RNAi	(0.1,0.2]
						0.114596	-0.0443893	Tl_RNAi	(0.1,0.2]
						0.0702065	-0.0429032	Tl_RNAi	(0,0.1]
						0.216633	-0.0381746	Tl_RNAi	(0.2,0.3]
						0.178458	0.00757697	Tl_RNAi	(0.1,0.2]
						0.186035	0.0223062	Tl_RNAi	(0.1,0.2]
						0.208341	-0.0207043	Tl_RNAi	(0.2,0.3]
						0.187637	0.0151929	Tl_RNAi	(0.1,0.2]
						0.20283	-0.0184184	Tl_RNAi	(0.2,0.3]
						0.184411	-0.0058582	Tl_RNAi	(0.1,0.2]
						0.178553	-0.0013927	Tl_RNAi	(0.1,0.2]
						0.177161	-0.0310656	Tl_RNAi	(0.1,0.2]
						0.146095	0.0204004	Tl_RNAi	(0.1,0.2]
						0.322123	0.0456977	Tl_RNAi	(0.3,0.4]
						0.367821	0.0252299	Tl_RNAi	(0.3,0.4]
						0.393051	0.0176295	Tl_RNAi	(0.3,0.4]
						0.41068	0.0015078	Tl_RNAi	(0.4,0.5]
						0.412188	0.0412714	Tl_RNAi	(0.4,0.5]
						0.453459	-0.0259018	Tl_RNAi	(0.4,0.5]
						0.427557	0.0231608	Tl_RNAi	(0.4,0.5]
						0.450718	-0.0552223	Tl_RNAi	(0.4,0.5]
						0.395496	0.0684721	Tl_RNAi	(0.3,0.4]
						0.463968	-0.0190673	Tl_RNAi	(0.4,0.5]
						0.332694	0.0488899	Tl_RNAi	(0.3,0.4]
						0.381584	0.0141956	Tl_RNAi	(0.3,0.4]
						0.395779	-0.00407687	Tl_RNAi	(0.3,0.4]
						0.391702	-0.0082519	Tl_RNAi	(0.3,0.4]
						0.38345	-0.0398436	Tl_RNAi	(0.3,0.4]
						0.343607	0.010074	Tl_RNAi	(0.3,0.4]
						0.353681	-0.0365338	Tl_RNAi	(0.3,0.4]
						0.317147	-0.0618663	Tl_RNAi	(0.3,0.4]
						0.255281	0.00779407	Tl_RNAi	(0.2,0.3]
						0.263075	0.000962384	Tl_RNAi	(0.2,0.3]
						0.00802771	0.0849247	Tl_RNAi	(0,0.1]
						0.0929524	0.0358517	Tl_RNAi	(0,0.1]
						0.128804	0.00984516	Tl_RNAi	(0.1,0.2]
						0.138649	-0.0600328	Tl_RNAi	(0.1,0.2]
						0.0786165	0.00187862	Tl_RNAi	(0,0.1]
						0.0804951	-0.0038235	Tl_RNAi	(0,0.1]
						0.0766716	-0.00174044	Tl_RNAi	(0,0.1]
						0.0749312	-0.0244947	Tl_RNAi	(0,0.1]
						0.0504365	-0.0131757	Tl_RNAi	(0,0.1]
						0.383433	0.0169946	Tl_RNAi	(0.3,0.4]
						0.400428	0.0179965	Tl_RNAi	(0.4,0.5]
						0.418425	-0.0138092	Tl_RNAi	(0.4,0.5]
						0.404615	0.0250956	Tl_RNAi	(0.4,0.5]
						0.429711	-0.00843104	Tl_RNAi	(0.4,0.5]
						0.42128	-0.00807541	Tl_RNAi	(0.4,0.5]
						0.413205	0.00441509	Tl_RNAi	(0.4,0.5]
						0.41762	-0.0110536	Tl_RNAi	(0.4,0.5]
						0.406566	0.00106324	Tl_RNAi	(0.4,0.5]
						0.407629	0.00742527	Tl_RNAi	(0.4,0.5]
						0.488736	0.0487568	Tl_RNAi	(0.4,0.5]
						0.537493	0.0406245	Tl_RNAi	(0.5,0.7]
						0.578118	-0.00393257	Tl_RNAi	(0.5,0.7]
						0.574185	0.0210116	Tl_RNAi	(0.5,0.7]
						0.595197	0.0247484	Tl_RNAi	(0.5,0.7]
						0.619945	-0.00460116	Tl_RNAi	(0.5,0.7]
						0.615344	-0.0209502	Tl_RNAi	(0.5,0.7]
						0.594394	0.00958304	Tl_RNAi	(0.5,0.7]
						0.603977	-0.0158121	Tl_RNAi	(0.5,0.7]
						0.588165	-0.00846419	Tl_RNAi	(0.5,0.7]
						0.408253	-0.0208828	Tl_RNAi	(0.4,0.5]
						0.387371	-0.0611843	Tl_RNAi	(0.3,0.4]
						0.326186	0.0509322	Tl_RNAi	(0.3,0.4]
						0.377119	-0.0287646	Tl_RNAi	(0.3,0.4]
						0.348354	0.0154375	Tl_RNAi	(0.3,0.4]
						0.363791	0.0154188	Tl_RNAi	(0.3,0.4]
						0.37921	-0.0394209	Tl_RNAi	(0.3,0.4]
						0.339789	-0.0161279	Tl_RNAi	(0.3,0.4]
						0.323661	0.044353	Tl_RNAi	(0.3,0.4]
						0.368014	-0.0101632	Tl_RNAi	(0.3,0.4]
						0.436162	0.00885803	Tl_RNAi	(0.4,0.5]
						0.445021	-0.00333251	Tl_RNAi	(0.4,0.5]
						0.441688	-0.0100412	Tl_RNAi	(0.4,0.5]
						0.431647	0.0290675	Tl_RNAi	(0.4,0.5]
						0.460714	0.0558452	Tl_RNAi	(0.4,0.5]
						0.51656	0.00458804	Tl_RNAi	(0.5,0.7]
						0.521148	-0.0422414	Tl_RNAi	(0.5,0.7]
						0.478906	0.0408196	Tl_RNAi	(0.4,0.5]
						0.519726	-0.0607986	Tl_RNAi	(0.5,0.7]
						0.458927	-0.0614644	Tl_RNAi	(0.4,0.5]
						0.17683	0.0141679	Tl_RNAi	(0.1,0.2]
						0.190997	0.00698863	Tl_RNAi	(0.1,0.2]
						0.197986	0.000516326	Tl_RNAi	(0.1,0.2]
						0.198502	-0.02083	Tl_RNAi	(0.1,0.2]
						0.177672	0.0165173	Tl_RNAi	(0.1,0.2]
						0.19419	0.0487235	Tl_RNAi	(0.1,0.2]
						0.242913	-0.0321399	Tl_RNAi	(0.2,0.3]
						0.210773	-0.0152463	Tl_RNAi	(0.2,0.3]
						0.195527	-0.0550838	Tl_RNAi	(0.1,0.2]
						0.140443	0.0491594	Tl_RNAi	(0.1,0.2]
						0.14106	0.0472415	Tl_RNAi	(0.1,0.2]
						0.188302	0.0325558	Tl_RNAi	(0.1,0.2]
						0.220857	-0.00952686	Tl_RNAi	(0.2,0.3]
						0.211331	-0.0199488	Tl_RNAi	(0.2,0.3]
						0.191382	-0.00663501	Tl_RNAi	(0.1,0.2]
						0.184747	-0.00829584	Tl_RNAi	(0.1,0.2]
						0.176451	-0.0253017	Tl_RNAi	(0.1,0.2]
						0.151149	0.0218984	Tl_RNAi	(0.1,0.2]
						0.173048	-0.0431739	Tl_RNAi	(0.1,0.2]
						0.129874	0.0201112	Tl_RNAi	(0.1,0.2]
						0.444564	-0.0199162	Tl_RNAi	(0.4,0.5]
						0.424648	0.0251703	Tl_RNAi	(0.4,0.5]
						0.449818	0.00439967	Tl_RNAi	(0.4,0.5]
						0.454218	0.0503801	Tl_RNAi	(0.4,0.5]
						0.504598	-0.00743749	Tl_RNAi	(0.5,0.7]
						0.497161	0.00559037	Tl_RNAi	(0.4,0.5]
						0.502751	-0.0305857	Tl_RNAi	(0.5,0.7]
						0.472165	-0.0251414	Tl_RNAi	(0.4,0.5]
						0.447024	-0.00917575	Tl_RNAi	(0.4,0.5]
						0.437848	-0.032186	Tl_RNAi	(0.4,0.5]
						0.0240637	0.0751998	Tl_RNAi	(0,0.1]
						0.0992635	-0.0456766	Tl_RNAi	(0,0.1]
						0.0535869	0.0339535	Tl_RNAi	(0,0.1]
						0.0875404	0.0228526	Tl_RNAi	(0,0.1]
						0.110393	-0.0265547	Tl_RNAi	(0.1,0.2]
						0.0838383	0.0140891	Tl_RNAi	(0,0.1]
						0.0979274	0.0486438	Tl_RNAi	(0,0.1]
						0.146571	-0.0638825	Tl_RNAi	(0.1,0.2]
						0.160957	0.0159219	Tl_RNAi	(0.1,0.2]
						0.176879	-0.00601452	Tl_RNAi	(0.1,0.2]
						0.170864	0.026704	Tl_RNAi	(0.1,0.2]
						0.197568	0.00611976	Tl_RNAi	(0.1,0.2]
						0.203688	-0.0107827	Tl_RNAi	(0.2,0.3]
						0.192905	0.0172675	Tl_RNAi	(0.1,0.2]
						0.210172	-0.065052	Tl_RNAi	(0.2,0.3]
						0.14512	0.0658486	Tl_RNAi	(0.1,0.2]
						0.210969	-0.0147602	Tl_RNAi	(0.2,0.3]
						0.196209	-0.0101217	Tl_RNAi	(0.1,0.2]
						0.0342619	0.0383436	Tl_RNAi	(0,0.1]
						0.0726055	-0.0422195	Tl_RNAi	(0,0.1]
						0.030386	0.0156551	Tl_RNAi	(0,0.1]
						0.0460411	0.00421141	Tl_RNAi	(0,0.1]
						0.0502525	-0.0433408	Tl_RNAi	(0,0.1]
						0.425224	0.00626059	Tl_RNAi	(0.4,0.5]
						0.431484	-0.00291298	Tl_RNAi	(0.4,0.5]
						0.428571	-0.03594	Tl_RNAi	(0.4,0.5]
						0.392631	-0.00984259	Tl_RNAi	(0.3,0.4]
						0.382789	-0.0159974	Tl_RNAi	(0.3,0.4]
						0.366791	-0.0148113	Tl_RNAi	(0.3,0.4]
						0.35198	0.0166526	Tl_RNAi	(0.3,0.4]
						0.368633	0.0323018	Tl_RNAi	(0.3,0.4]
						0.400934	0.0555315	Tl_RNAi	(0.4,0.5]
						0.456466	0.00124118	Tl_RNAi	(0.4,0.5]
						0.298257	0.0506546	Tl_RNAi	(0.2,0.3]
						0.348911	-0.018968	Tl_RNAi	(0.3,0.4]
						0.329943	-0.0123127	Tl_RNAi	(0.3,0.4]
						0.317631	0.0343974	Tl_RNAi	(0.3,0.4]
						0.352028	0.0210206	Tl_RNAi	(0.3,0.4]
						0.373049	0.00450604	Tl_RNAi	(0.3,0.4]
						0.377555	-0.0100731	Tl_RNAi	(0.3,0.4]
						0.367482	-0.0263999	Tl_RNAi	(0.3,0.4]
						0.341082	-0.0261303	Tl_RNAi	(0.3,0.4]
						0.314951	0.0450134	Tl_RNAi	(0.3,0.4]
						0.502906	0.0233683	Tl_RNAi	(0.5,0.7]
						0.526275	-0.0254586	Tl_RNAi	(0.5,0.7]
						0.500816	-0.00635928	Tl_RNAi	(0.5,0.7]
						0.494457	0.00416689	Tl_RNAi	(0.4,0.5]
						0.498624	-0.023119	Tl_RNAi	(0.4,0.5]
						0.475505	-0.000449526	Tl_RNAi	(0.4,0.5]
						0.475055	-0.0493272	Tl_RNAi	(0.4,0.5]
						0.425728	-0.0266573	Tl_RNAi	(0.4,0.5]
						0.399071	-0.0389834	Tl_RNAi	(0.3,0.4]
						0.360087	-0.0441111	Tl_RNAi	(0.3,0.4]
						0.267469	-0.0171442	Tl_RNAi	(0.2,0.3]
						0.250324	-0.0109338	Tl_RNAi	(0.2,0.3]
						0.239391	-0.00905491	Tl_RNAi	(0.2,0.3]
						0.230336	-0.0200345	Tl_RNAi	(0.2,0.3]
						0.210301	0.0294093	Tl_RNAi	(0.2,0.3]
						0.23971	-0.0365371	Tl_RNAi	(0.2,0.3]
						0.203173	0.00603012	Tl_RNAi	(0.2,0.3]
						0.209203	0.00371912	Tl_RNAi	(0.2,0.3]
						0.212923	0.00201298	Tl_RNAi	(0.2,0.3]
						0.214936	-0.0117	Tl_RNAi	(0.2,0.3]
						0.313324	-0.0139065	Tl_RNAi	(0.3,0.4]
						0.299418	-0.0154731	Tl_RNAi	(0.2,0.3]
						0.283945	-0.00845673	Tl_RNAi	(0.2,0.3]
						0.275488	0.0365675	Tl_RNAi	(0.2,0.3]
						0.312055	0.00514959	Tl_RNAi	(0.3,0.4]
						0.317205	0.00421157	Tl_RNAi	(0.3,0.4]
						0.321417	0.00676021	Tl_RNAi	(0.3,0.4]
						0.328177	0.0639323	Tl_RNAi	(0.3,0.4]
						0.392109	-0.012916	Tl_RNAi	(0.3,0.4]
						0.0413696	-0.00284864	Tl_RNAi	(0,0.1]
						0.038521	0.0328348	Tl_RNAi	(0,0.1]
						0.0713558	-0.040501	Tl_RNAi	(0,0.1]
						0.0308548	0.0090405	Tl_RNAi	(0,0.1]
						0.0398953	-0.0081886	Tl_RNAi	(0,0.1]
						0.263183	0.0102489	Tl_RNAi	(0.2,0.3]
						0.273432	-0.0234966	Tl_RNAi	(0.2,0.3]
						0.249935	-0.0115686	Tl_RNAi	(0.2,0.3]
						0.238367	-0.0534776	Tl_RNAi	(0.2,0.3]
						0.184889	-0.0182223	Tl_RNAi	(0.1,0.2]
						0.166667	-0.0478428	Tl_RNAi	(0.1,0.2]
						0.118824	0.000640204	Tl_RNAi	(0.1,0.2]
						0.119464	-0.0178505	Tl_RNAi	(0.1,0.2]
						0.101614	0.0223193	Tl_RNAi	(0.1,0.2]
						0.123933	-0.00755602	Tl_RNAi	(0.1,0.2]
						0.399184	0.0155012	Tl_RNAi	(0.3,0.4]
						0.414685	-0.0421425	Tl_RNAi	(0.4,0.5]
						0.372542	0.0125835	Tl_RNAi	(0.3,0.4]
						0.385126	-0.00581571	Tl_RNAi	(0.3,0.4]
						0.37931	0.0245559	Tl_RNAi	(0.3,0.4]
						0.403866	0.0025915	Tl_RNAi	(0.4,0.5]
						0.406457	-0.0121064	Tl_RNAi	(0.4,0.5]
						0.394351	0.0110984	Tl_RNAi	(0.3,0.4]
						0.40545	-0.00790377	Tl_RNAi	(0.4,0.5]
						0.397546	0.00209698	Tl_RNAi	(0.3,0.4]
						0.212479	0.01584	Tl_RNAi	(0.2,0.3]
[truncated: 188 more rows]

[truncated: 16 more sheets: Fig. 5b, Fig. 5c, Fig. 5f, Supplementary Fig. 1a, Supplementary Fig. 1b, Suplementary Fig. 3b, Supplementary Fig. 4a, Supplementary Fig. 4b, Supplementary Fig. 4d, Supplementary Fig. 5c, Supplementary Fig. 6b, Supplementary Fig. 6c, Supplementary Fig. 6d, Supplementary Fig. 6e, Supplementary Fig. 6f, Supplementary Fig. 6g]
